# Supplementary material for: Synthesis and crystal structure of deca­carbon­yl(μ3-3,7-di­thia­nonane-1,9-di­thiol­ato)bis­(μ2-propane-1,3-di­thiol­ato)nickel(II)tetra­iron(II) di­chloro­methane disolvate
Source: Acta Crystallogr E Crystallogr Commun. 2018 Feb 13;74(Pt 3):328–31. doi: 10.1107/S2056989018001731 (PMC5947796; doi:10.1107/S2056989018001731)
Supplement: Supplementary file 1 [file e-74-00328-sup1.cif]

##############################################################################
#                                                                            #
# This CIF contains the data in a paper accepted for publication in          #
# Acta Crystallographica Section E. It conforms to the requirements of       #
# Notes for Authors for Acta Crystallographica Section E, and has been       #
# peer reviewed under the auspices of the IUCr Commission on Journals.       #
#                                                                            #
# Full details of the Crystallographic Information File format               #
# are given in the paper "The Crystallographic Information File (CIF):       #
# a New Standard Archive File for Crystallography" by S. R. Hall, F. H.      #
# Allen and I. D. Brown [Acta Cryst. (1991), A47, 655-685].                  #
#                                                                            #
# The current version of the core CIF dictionary is obtainable from          #
# ftp://ftp.iucr.org/pub/cif_core.dic.                                       #
#                                                                            #
# Software is freely available for graphical display of the structure(s)     #
# in this CIF. For information consult the CIF software page                 #
# http://www.iucr.org/resources/cif/software.                                #
#                                                                            #
# This file may be used for bona fide research purposes within the           #
# scientific community so long as proper attribution is given to the journal # 
# article from which it was obtained.                                        #
#                                                                            #
##############################################################################
data_I
_database_code_depnum_ccdc_archive 'CCDC 1821349'
_audit_creation_method     SHELXL-97
_chemical_name_systematic
;\
Decacarbonyl(\m~3~-3,7-dithianonane-1,9-dithiolato)bis(\m~2~-propane-\
1,3-dithiolato)nickel(II)tetrairon(II) dichloromethane disolvate
;
_chemical_name_common     Fe4NiS6
_chemical_formula_moiety     'C23 H26 Fe4 Ni O10 S8, 2(C H2 Cl2)'
_chemical_formula_sum     'C25 H30 Cl4 Fe4 Ni O10 S8'
_chemical_formula_iupac
                           '[Fe4 Ni (C3 H6 S2)2 (C7 H14 S4) (C O)10], 2C H2 Cl2'
_chemical_formula_weight     1170.88
_chemical_melting_point     ?
_symmetry_cell_setting     triclinic
_symmetry_space_group_name_H-M     'P -1'
_symmetry_space_group_name_Hall     '-P 1'
loop_
    _symmetry_equiv_pos_as_xyz
    'x, y, z'
    '-x, -y, -z'
_cell_length_a     12.4340(8)
_cell_length_b     13.9981(10)
_cell_length_c     14.4912(9)
_cell_angle_alpha     77.860(4)
_cell_angle_beta     67.570(4)
_cell_angle_gamma     64.036(4)
_cell_volume     2093.3(2)
_cell_formula_units_Z     2
_cell_measurement_reflns_used     6326
_cell_measurement_theta_min     1.93
_cell_measurement_theta_max     25.00
_cell_measurement_temperature     243(2)
_exptl_crystal_description     block
_exptl_crystal_colour     red
_exptl_crystal_size_max     0.40
_exptl_crystal_size_mid     0.30
_exptl_crystal_size_min     0.20
_exptl_crystal_density_diffrn     1.858
_exptl_crystal_density_meas     ?
_exptl_crystal_density_method     'not measured'
_exptl_crystal_F_000     1176
_exptl_absorpt_coefficient_mu     2.497
_exptl_absorpt_correction_type     multi-scan
_exptl_absorpt_process_details
;
(SADABS; Bruker, 2007)
;
_exptl_absorpt_correction_T_min     0.4350
_exptl_absorpt_correction_T_max     0.6351
_exptl_special_details     ?
_diffrn_ambient_temperature     243(2)
_diffrn_radiation_type     MoK\a
_diffrn_radiation_wavelength     0.71073
_diffrn_radiation_source     'fine-focus sealed tube'
_diffrn_radiation_monochromator     graphite
_diffrn_measurement_device_type     'Bruker APEXII area detector'
_diffrn_measurement_method     'phi and omega scans'
_diffrn_detector_area_resol_mean     ?
_diffrn_reflns_number     20488
_diffrn_reflns_av_R_equivalents     0.0337
_diffrn_reflns_av_sigmaI/netI     0.0394
_diffrn_reflns_theta_min     1.93
_diffrn_reflns_theta_max     25.00
_diffrn_reflns_theta_full     25.00
_diffrn_measured_fraction_theta_max     0.996
_diffrn_measured_fraction_theta_full     0.996
_diffrn_reflns_limit_h_min     -14
_diffrn_reflns_limit_h_max     14
_diffrn_reflns_limit_k_min     -16
_diffrn_reflns_limit_k_max     16
_diffrn_reflns_limit_l_min     -17
_diffrn_reflns_limit_l_max     17
_diffrn_standards_number     0
_diffrn_standards_interval_count     ?
_diffrn_standards_interval_time     ?
_diffrn_standards_decay_%     0
_refine_special_details
;
 Refinement of F^2^ against ALL reflections.  The weighted R-factor wR and
 goodness of fit S are based on F^2^, conventional R-factors R are based
 on F, with F set to zero for negative F^2^. The threshold expression of
 F^2^ > 2sigma(F^2^) is used only for calculating R-factors(gt) etc. and is
 not relevant to the choice of reflections for refinement.  R-factors based
 on F^2^ are statistically about twice as large as those based on F, and R-
 factors based on ALL data will be even larger.
;
_reflns_number_total     7352
_reflns_number_gt     5928
_reflns_threshold_expression     >2sigma(I)
_refine_ls_structure_factor_coef     Fsqd
_refine_ls_matrix_type     full
_refine_ls_R_factor_all     0.0445
_refine_ls_R_factor_gt     0.0319
_refine_ls_wR_factor_gt     0.0685
_refine_ls_wR_factor_ref     0.0751
_refine_ls_goodness_of_fit_ref     1.013
_refine_ls_restrained_S_all     1.016
_refine_ls_number_reflns     7352
_refine_ls_number_parameters     497
_refine_ls_number_restraints     12
_refine_ls_hydrogen_treatment     constr
_refine_ls_weighting_scheme     calc
_refine_ls_weighting_details
         'calc w=1/[\s^2^(Fo^2^)+(0.0322P)^2^+1.0504P] where P=(Fo^2^+2Fc^2^)/3'
_atom_sites_solution_hydrogens     geom
_atom_sites_solution_primary     direct
_atom_sites_solution_secondary     difmap
_refine_ls_shift/su_max     0.002
_refine_ls_shift/su_mean     0.000
_refine_diff_density_max     0.940
_refine_diff_density_min     -0.592
_refine_ls_extinction_method     none
_refine_ls_extinction_coef     ?
loop_
    _atom_type_symbol
    _atom_type_description
    _atom_type_scat_dispersion_real
    _atom_type_scat_dispersion_imag
    _atom_type_scat_source
    'C' 'C' 0.0033 0.0016
                         'International Tables Vol C Tables 4.2.6.8 and 6.1.1.4'
    'H' 'H' 0.0000 0.0000
                         'International Tables Vol C Tables 4.2.6.8 and 6.1.1.4'
    'O' 'O' 0.0106 0.0060
                         'International Tables Vol C Tables 4.2.6.8 and 6.1.1.4'
    'S' 'S' 0.1246 0.1234
                         'International Tables Vol C Tables 4.2.6.8 and 6.1.1.4'
    'Fe' 'Fe' 0.3463 0.8444
                         'International Tables Vol C Tables 4.2.6.8 and 6.1.1.4'
    'Ni' 'Ni' 0.3393 1.1124
                         'International Tables Vol C Tables 4.2.6.8 and 6.1.1.4'
    'Cl' 'Cl' 0.1484 0.1585
                         'International Tables Vol C Tables 4.2.6.8 and 6.1.1.4'
_computing_data_collection
;
APEX2 (Bruker, 2007)
;
_computing_cell_refinement
;
SAINT-Plus (Bruker, 2007)
;
_computing_data_reduction
;
SAINT-Plus (Bruker, 2007)
;
_computing_structure_solution
;
SHELXS97 (Sheldrick, 2008)
;
_computing_structure_refinement
;
SHELXL97 (Sheldrick, 2008)
;
_computing_molecular_graphics
;
SHELXTL (Sheldrick, 2008) and Mercury (Macrae <i>et al.</i>,
2008)
;
_computing_publication_material
;
SHELXL97 (Sheldrick, 2008), PLATON (Spek, 2009) and
publCIF (Westrip, 2010)
;
loop_
    _atom_site_type_symbol
    _atom_site_label
    _atom_site_fract_x
    _atom_site_fract_y
    _atom_site_fract_z
    _atom_site_U_iso_or_equiv
    _atom_site_adp_type
    _atom_site_calc_flag
    _atom_site_refinement_flags
    _atom_site_occupancy
    _atom_site_symmetry_multiplicity
    _atom_site_disorder_assembly
    _atom_site_disorder_group
    Fe Fe1 0.63313(4) 0.79098(4) 0.59106(3) 0.02955(12) Uani d . 1 1 . .
    Fe Fe2 0.71720(4) 0.66176(3) 0.45877(3) 0.02572(11) Uani d . 1 1 . .
    Fe Fe3 0.81044(4) 0.79149(3) 0.02362(3) 0.02590(11) Uani d . 1 1 . .
    Fe Fe4 0.88790(4) 0.91380(4) -0.11165(4) 0.03041(12) Uani d . 1 1 . .
    Ni Ni1 0.75218(3) 0.60567(3) 0.21998(3) 0.02502(10) Uani d . 1 1 . .
    S S1 0.84093(8) 0.68240(7) 0.52818(7) 0.0376(2) Uani d . 1 1 . .
    S S2 0.64699(8) 0.84026(7) 0.42929(7) 0.0373(2) Uani d . 1 1 . .
    S S3 0.90803(7) 0.88819(7) 0.04133(7) 0.0320(2) Uani d . 1 1 . .
    S S4 0.67953(7) 0.94975(7) -0.02773(6) 0.03083(19) Uani d . 1 1 . .
    S S5 0.85931(7) 0.62317(6) 0.29938(6) 0.02740(18) Uani d . 1 1 . .
    S S6 0.68591(7) 0.77643(6) 0.18533(6) 0.02789(18) Uani d . 1 1 . .
    S S7 0.62939(8) 0.59262(7) 0.15145(6) 0.0325(2) Uani d . 1 1 . .
    S S8 0.83260(8) 0.43272(6) 0.24203(6) 0.03208(19) Uani d . 1 1 . .
    O O1 0.6078(2) 0.9814(2) 0.6672(2) 0.0544(7) Uani d . 1 1 . .
    O O2 0.6228(3) 0.6580(3) 0.7763(2) 0.0759(10) Uani d . 1 1 . .
    O O3 0.4837(2) 0.6692(2) 0.4504(2) 0.0603(8) Uani d . 1 1 . .
    O O4 0.3661(2) 0.8440(2) 0.6263(2) 0.0582(8) Uani d . 1 1 . .
    O O5 0.7473(3) 0.4637(2) 0.5800(2) 0.0745(10) Uani d . 1 1 . .
    O O6 0.7703(3) 0.6795(2) -0.0997(2) 0.0656(8) Uani d . 1 1 . .
    O O7 1.0350(2) 0.5987(2) 0.0248(2) 0.0556(7) Uani d . 1 1 . .
    O O8 1.1618(2) 0.7912(2) -0.1818(2) 0.0583(8) Uani d . 1 1 . .
    O O9 0.8921(3) 1.1258(2) -0.1749(2) 0.0697(9) Uani d . 1 1 . .
    O O10 0.8462(3) 0.8648(2) -0.2789(2) 0.0589(8) Uani d . 1 1 . .
    C C1 0.6208(3) 0.9071(3) 0.6366(3) 0.0370(8) Uani d . 1 1 . .
    C C2 0.6287(4) 0.7096(3) 0.7035(3) 0.0453(9) Uani d . 1 1 . .
    C C3 0.5787(3) 0.6654(3) 0.4492(3) 0.0376(8) Uani d . 1 1 . .
    C C4 0.4700(3) 0.8252(3) 0.6137(3) 0.0396(9) Uani d . 1 1 . .
    C C5 0.7381(3) 0.5402(3) 0.5288(3) 0.0418(9) Uani d . 1 1 . .
    C C6 0.7805(3) 0.7242(3) -0.0477(3) 0.0387(8) Uani d . 1 1 . .
    C C7 0.9462(3) 0.6750(3) 0.0261(3) 0.0359(8) Uani d . 1 1 . .
    C C8 1.0549(3) 0.8382(3) -0.1562(3) 0.0383(8) Uani d . 1 1 . .
    C C9 0.8892(3) 1.0439(3) -0.1504(3) 0.0422(9) Uani d . 1 1 . .
    C C10 0.8630(3) 0.8853(3) -0.2144(3) 0.0408(9) Uani d . 1 1 . .
    C C11 0.9377(4) 0.7519(4) 0.4431(3) 0.0619(13) Uani d . 1 1 . .
    H H11A 0.9970 0.7488 0.4729 0.074 Uiso calc R 1 1 . .
    H H11B 0.9867 0.7140 0.3819 0.074 Uiso calc R 1 1 . .
    C C12 0.8670(4) 0.8653(4) 0.4168(3) 0.0689(15) Uani d . 1 1 . .
    H H12A 0.9276 0.8961 0.3757 0.083 Uiso calc R 1 1 . .
    H H12B 0.8182 0.9036 0.4777 0.083 Uiso calc R 1 1 . .
    C C13 0.7789(4) 0.8813(3) 0.3618(3) 0.0578(12) Uani d . 1 1 . .
    H H13A 0.8285 0.8426 0.3011 0.069 Uiso calc R 1 1 . .
    H H13B 0.7442 0.9562 0.3419 0.069 Uiso calc R 1 1 . .
    C C14 0.6123(3) 1.0571(3) 0.0566(3) 0.0460(9) Uani d U 1 1 . .
    H H14A 0.6164 1.1208 0.0158 0.055 Uiso calc R 1 1 . .
    H H14B 0.5233 1.0706 0.0901 0.055 Uiso calc R 1 1 . .
    C C15 0.6679(4) 1.0435(3) 0.1332(3) 0.0607(11) Uani d U 1 1 . .
    H H15A 0.6275 1.1110 0.1645 0.073 Uiso calc R 1 1 . .
    H H15B 0.6428 0.9928 0.1839 0.073 Uiso calc R 1 1 . .
    C C16 0.8032(3) 1.0094(3) 0.1091(3) 0.0498(10) Uani d U 1 1 . .
    H H16A 0.8201 0.9999 0.1712 0.060 Uiso calc R 1 1 . .
    H H16B 0.8265 1.0669 0.0700 0.060 Uiso calc R 1 1 . .
    C C17 0.5253(3) 0.8050(3) 0.1922(3) 0.0358(8) Uani d . 1 1 . .
    H H17A 0.4742 0.8006 0.2616 0.043 Uiso calc R 1 1 . .
    H H17B 0.4885 0.8772 0.1659 0.043 Uiso calc R 1 1 . .
    C C18 0.5215(3) 0.7290(3) 0.1343(3) 0.0389(9) Uani d . 1 1 . .
    H H18A 0.5443 0.7507 0.0637 0.047 Uiso calc R 1 1 . .
    H H18B 0.4359 0.7323 0.1563 0.047 Uiso calc R 1 1 . .
    C C19 0.5269(3) 0.5391(3) 0.2543(3) 0.0384(8) Uani d . 1 1 . .
    H H19A 0.4915 0.5806 0.3124 0.046 Uiso calc R 1 1 . .
    H H19B 0.4574 0.5444 0.2356 0.046 Uiso calc R 1 1 . .
    C C20 0.6004(3) 0.4242(3) 0.2799(3) 0.0406(9) Uani d . 1 1 . .
    H H20A 0.6433 0.3859 0.2190 0.049 Uiso calc R 1 1 . .
    H H20B 0.5402 0.3944 0.3244 0.049 Uiso calc R 1 1 . .
    C C21 0.6982(3) 0.4026(3) 0.3286(3) 0.0373(8) Uani d . 1 1 . .
    H H21A 0.7284 0.3284 0.3518 0.045 Uiso calc R 1 1 . .
    H H21B 0.6586 0.4456 0.3862 0.045 Uiso calc R 1 1 . .
    C C22 0.9260(3) 0.4059(3) 0.3229(3) 0.0390(9) Uani d . 1 1 . .
    H H22A 0.8729 0.4082 0.3925 0.047 Uiso calc R 1 1 . .
    H H22B 0.9939 0.3356 0.3121 0.047 Uiso calc R 1 1 . .
    C C23 0.9805(3) 0.4890(3) 0.2984(3) 0.0380(9) Uani d . 1 1 . .
    H H23A 1.0450 0.4776 0.2329 0.046 Uiso calc R 1 1 . .
    H H23B 1.0204 0.4815 0.3469 0.046 Uiso calc R 1 1 . .
    C C24 0.2347(12) 0.6444(8) 1.0636(13) 0.084(5) Uani d P 0.50 1 A 1
    H H24A 0.2297 0.5877 1.0390 0.101 Uiso calc PR 0.50 1 A 1
    H H24B 0.1599 0.7081 1.0624 0.101 Uiso calc PR 0.50 1 A 1
    Cl Cl1 0.3634(8) 0.6661(6) 0.9840(8) 0.099(2) Uani d P 0.50 1 A 1
    C C24A 0.2888(15) 0.5782(14) 1.0674(11) 0.111(5) Uani d P 0.50 1 A 2
    H H24C 0.2191 0.6039 1.0415 0.133 Uiso calc PR 0.50 1 A 2
    H H24D 0.3270 0.5013 1.0658 0.133 Uiso calc PR 0.50 1 A 2
    Cl Cl1A 0.4044(7) 0.6293(7) 0.9861(7) 0.106(2) Uani d P 0.50 1 A 2
    Cl Cl2 0.23047(12) 0.61093(11) 1.18636(13) 0.0906(4) Uani d . 1 1 . .
    C C25 0.7905(4) 1.1147(4) -0.4497(3) 0.0579(11) Uani d . 1 1 . .
    H H25A 0.7078 1.1437 -0.4576 0.069 Uiso calc R 1 1 B 1
    H H25B 0.8105 1.0404 -0.4274 0.069 Uiso calc R 1 1 B 1
    Cl Cl3 0.7839(13) 1.1824(16) -0.3584(7) 0.077(2) Uani d P 0.77(6) 1 C 1
    Cl Cl3A 0.7681(19) 1.215(3) -0.382(4) 0.070(7) Uani d P 0.23(6) 1 C 2
    Cl Cl4 0.90311(11) 1.12301(10) -0.56564(9) 0.0686(3) Uani d . 1 1 C .
loop_
    _atom_site_aniso_label
    _atom_site_aniso_U_11
    _atom_site_aniso_U_22
    _atom_site_aniso_U_33
    _atom_site_aniso_U_12
    _atom_site_aniso_U_13
    _atom_site_aniso_U_23
    Fe1 0.0318(2) 0.0291(3) 0.0275(3) -0.0109(2) -0.0094(2) -0.0046(2)
    Fe2 0.0280(2) 0.0249(2) 0.0249(3) -0.01072(19) -0.00932(19) -0.00100(19)
    Fe3 0.0287(2) 0.0246(2) 0.0253(3) -0.01209(19) -0.00882(19) 0.00017(19)
    Fe4 0.0321(2) 0.0322(3) 0.0283(3) -0.0166(2) -0.0092(2) 0.0031(2)
    Ni1 0.0291(2) 0.0233(2) 0.0248(2) -0.01258(17) -0.00913(17) 0.00011(17)
    S1 0.0312(4) 0.0456(5) 0.0374(5) -0.0104(4) -0.0159(4) -0.0070(4)
    S2 0.0453(5) 0.0255(5) 0.0313(5) -0.0049(4) -0.0147(4) 0.0011(4)
    S3 0.0328(4) 0.0336(5) 0.0357(5) -0.0150(4) -0.0157(4) -0.0015(4)
    S4 0.0295(4) 0.0324(5) 0.0315(5) -0.0116(3) -0.0138(4) 0.0020(4)
    S5 0.0296(4) 0.0275(4) 0.0267(4) -0.0118(3) -0.0101(3) -0.0017(3)
    S6 0.0342(4) 0.0249(4) 0.0256(4) -0.0141(3) -0.0098(3) 0.0021(3)
    S7 0.0377(4) 0.0347(5) 0.0326(5) -0.0199(4) -0.0139(4) 0.0008(4)
    S8 0.0383(4) 0.0248(4) 0.0320(5) -0.0123(4) -0.0096(4) -0.0033(4)
    O1 0.0494(15) 0.0471(17) 0.072(2) -0.0168(13) -0.0161(14) -0.0250(15)
    O2 0.101(2) 0.079(2) 0.046(2) -0.038(2) -0.0312(19) 0.0208(17)
    O3 0.0382(14) 0.097(2) 0.0568(19) -0.0337(15) -0.0072(13) -0.0268(17)
    O4 0.0315(14) 0.0600(19) 0.079(2) -0.0138(13) -0.0101(13) -0.0212(16)
    O5 0.108(2) 0.0373(17) 0.0499(19) -0.0269(17) -0.0060(18) 0.0124(14)
    O6 0.092(2) 0.075(2) 0.0529(19) -0.0474(18) -0.0224(17) -0.0175(16)
    O7 0.0447(15) 0.0417(17) 0.0584(19) -0.0022(13) -0.0121(14) -0.0021(14)
    O8 0.0347(15) 0.0520(17) 0.083(2) -0.0141(13) -0.0042(14) -0.0303(16)
    O9 0.105(2) 0.0460(19) 0.072(2) -0.0437(18) -0.0391(19) 0.0189(16)
    O10 0.0622(17) 0.080(2) 0.0408(17) -0.0291(16) -0.0211(14) -0.0068(15)
    C1 0.0333(18) 0.041(2) 0.036(2) -0.0129(16) -0.0103(16) -0.0072(17)
    C2 0.050(2) 0.050(2) 0.036(2) -0.0194(19) -0.0140(19) -0.005(2)
    C3 0.0376(19) 0.046(2) 0.030(2) -0.0165(17) -0.0061(16) -0.0129(17)
    C4 0.041(2) 0.034(2) 0.042(2) -0.0118(16) -0.0118(17) -0.0096(17)
    C5 0.050(2) 0.032(2) 0.033(2) -0.0151(17) -0.0038(17) -0.0047(17)
    C6 0.048(2) 0.038(2) 0.034(2) -0.0223(17) -0.0109(17) -0.0021(17)
    C7 0.0370(19) 0.037(2) 0.030(2) -0.0158(17) -0.0059(16) -0.0019(16)
    C8 0.044(2) 0.041(2) 0.039(2) -0.0256(18) -0.0107(17) -0.0049(17)
    C9 0.050(2) 0.043(2) 0.036(2) -0.0220(19) -0.0148(18) 0.0044(18)
    C10 0.0358(19) 0.050(2) 0.034(2) -0.0178(17) -0.0104(17) 0.0029(18)
    C11 0.047(2) 0.087(4) 0.065(3) -0.041(2) -0.005(2) -0.022(3)
    C12 0.073(3) 0.077(3) 0.064(3) -0.060(3) 0.020(2) -0.031(3)
    C13 0.082(3) 0.032(2) 0.045(3) -0.031(2) 0.003(2) 0.0018(18)
    C14 0.0418(18) 0.0329(19) 0.056(2) -0.0040(15) -0.0186(17) -0.0082(17)
    C15 0.058(2) 0.053(2) 0.067(2) -0.0070(18) -0.0216(19) -0.0259(19)
    C16 0.055(2) 0.045(2) 0.057(2) -0.0145(17) -0.0242(19) -0.0190(19)
    C17 0.0304(17) 0.036(2) 0.036(2) -0.0127(15) -0.0085(15) 0.0046(16)
    C18 0.0354(18) 0.044(2) 0.043(2) -0.0199(16) -0.0191(17) 0.0078(17)
    C19 0.0392(19) 0.042(2) 0.041(2) -0.0240(17) -0.0126(17) 0.0006(17)
    C20 0.046(2) 0.035(2) 0.045(2) -0.0268(17) -0.0076(18) -0.0004(17)
    C21 0.047(2) 0.0281(19) 0.034(2) -0.0196(16) -0.0077(17) 0.0048(15)
    C22 0.0445(19) 0.0256(19) 0.041(2) -0.0052(16) -0.0180(17) -0.0022(16)
    C23 0.0303(17) 0.035(2) 0.044(2) -0.0039(15) -0.0128(16) -0.0100(17)
    C24 0.079(8) 0.035(6) 0.177(14) -0.002(5) -0.098(9) -0.021(7)
    Cl1 0.130(5) 0.091(4) 0.092(3) -0.040(3) -0.057(3) -0.006(3)
    C24A 0.139(14) 0.157(15) 0.095(10) -0.107(12) -0.033(10) -0.025(12)
    Cl1A 0.114(5) 0.147(7) 0.088(3) -0.087(5) -0.039(3) 0.021(4)
    Cl2 0.0710(8) 0.0752(9) 0.1187(13) -0.0267(7) -0.0299(8) 0.0007(8)
    C25 0.050(2) 0.060(3) 0.061(3) -0.026(2) -0.012(2) -0.002(2)
    Cl3 0.052(3) 0.130(5) 0.061(2) -0.049(3) -0.0078(15) -0.021(3)
    Cl3A 0.041(4) 0.086(12) 0.090(14) -0.015(6) -0.021(6) -0.038(8)
    Cl4 0.0661(7) 0.0681(8) 0.0531(7) -0.0241(6) -0.0090(6) 0.0070(6)
_geom_special_details
;
 All esds (except the esd in the dihedral angle between two l.s. planes)
 are estimated using the full covariance matrix.  The cell esds are taken
 into account individually in the estimation of esds in distances, angles
 and torsion angles; correlations between esds in cell parameters are only
 used when they are defined by crystal symmetry.  An approximate (isotropic)
 treatment of cell esds is used for estimating esds involving l.s. planes.
;
loop_
    _geom_bond_atom_site_label_1
    _geom_bond_atom_site_label_2
    _geom_bond_site_symmetry_2
    _geom_bond_distance
    _geom_bond_publ_flag
    Fe1 C4 . 1.778(4) ?
    Fe1 C2 . 1.779(4) ?
    Fe1 C1 . 1.805(4) ?
    Fe1 S2 . 2.2620(10) ?
    Fe1 S1 . 2.2724(9) ?
    Fe1 Fe2 . 2.5126(6) ?
    Fe2 C5 . 1.755(4) ?
    Fe2 C3 . 1.759(3) ?
    Fe2 S2 . 2.2613(10) ?
    Fe2 S1 . 2.2703(9) ?
    Fe2 S5 . 2.3073(9) ?
    Fe3 C6 . 1.761(4) ?
    Fe3 C7 . 1.767(4) ?
    Fe3 S4 . 2.2769(9) ?
    Fe3 S3 . 2.2787(9) ?
    Fe3 S6 . 2.2897(9) ?
    Fe3 Fe4 . 2.5086(7) ?
    Fe4 C10 . 1.783(4) ?
    Fe4 C8 . 1.786(4) ?
    Fe4 C9 . 1.794(4) ?
    Fe4 S3 . 2.2619(10) ?
    Fe4 S4 . 2.2708(9) ?
    Ni1 S6 . 2.1750(9) ?
    Ni1 S5 . 2.1754(9) ?
    Ni1 S8 . 2.1822(9) ?
    Ni1 S7 . 2.1974(9) ?
    S1 C11 . 1.817(4) ?
    S2 C13 . 1.828(4) ?
    S3 C16 . 1.825(3) ?
    S4 C14 . 1.828(4) ?
    S5 C23 . 1.820(3) ?
    S6 C17 . 1.823(3) ?
    S7 C18 . 1.822(3) ?
    S7 C19 . 1.823(3) ?
    S8 C22 . 1.826(4) ?
    S8 C21 . 1.827(3) ?
    O1 C1 . 1.139(4) ?
    O2 C2 . 1.142(5) ?
    O3 C3 . 1.152(4) ?
    O4 C4 . 1.147(4) ?
    O5 C5 . 1.155(4) ?
    O6 C6 . 1.148(4) ?
    O7 C7 . 1.149(4) ?
    O8 C8 . 1.139(4) ?
    O9 C9 . 1.139(4) ?
    O10 C10 . 1.147(4) ?
    C11 C12 . 1.489(6) ?
    C11 H11A . 0.9700 ?
    C11 H11B . 0.9700 ?
    C12 C13 . 1.504(6) ?
    C12 H12A . 0.9700 ?
    C12 H12B . 0.9700 ?
    C13 H13A . 0.9700 ?
    C13 H13B . 0.9700 ?
    C14 C15 . 1.460(5) ?
    C14 H14A . 0.9700 ?
    C14 H14B . 0.9700 ?
    C15 C16 . 1.449(5) ?
    C15 H15A . 0.9700 ?
    C15 H15B . 0.9700 ?
    C16 H16A . 0.9700 ?
    C16 H16B . 0.9700 ?
    C17 C18 . 1.513(5) ?
    C17 H17A . 0.9700 ?
    C17 H17B . 0.9700 ?
    C18 H18A . 0.9700 ?
    C18 H18B . 0.9700 ?
    C19 C20 . 1.510(5) ?
    C19 H19A . 0.9700 ?
    C19 H19B . 0.9700 ?
    C20 C21 . 1.520(5) ?
    C20 H20A . 0.9700 ?
    C20 H20B . 0.9700 ?
    C21 H21A . 0.9700 ?
    C21 H21B . 0.9700 ?
    C22 C23 . 1.507(5) ?
    C22 H22A . 0.9700 ?
    C22 H22B . 0.9700 ?
    C23 H23A . 0.9700 ?
    C23 H23B . 0.9700 ?
    C24 Cl1 . 1.689(19) ?
    C24 Cl2 . 1.728(16) ?
    C24 H24A . 0.9700 ?
    C24 H24B . 0.9700 ?
    C24A Cl2 . 1.671(14) ?
    C24A Cl1A . 1.794(17) ?
    C24A H24C . 0.9700 ?
    C24A H24D . 0.9700 ?
    C25 Cl3 . 1.741(9) ?
    C25 Cl3A . 1.75(2) ?
    C25 Cl4 . 1.750(4) ?
    C25 H25A . 0.9700 ?
    C25 H25B . 0.9700 ?
loop_
    _geom_angle_atom_site_label_1
    _geom_angle_atom_site_label_2
    _geom_angle_atom_site_label_3
    _geom_angle_site_symmetry_1
    _geom_angle_site_symmetry_3
    _geom_angle
    _geom_angle_publ_flag
    C4 Fe1 C2 . . 91.51(17) ?
    C4 Fe1 C1 . . 99.37(15) ?
    C2 Fe1 C1 . . 97.89(17) ?
    C4 Fe1 S2 . . 85.96(13) ?
    C2 Fe1 S2 . . 159.36(12) ?
    C1 Fe1 S2 . . 102.74(12) ?
    C4 Fe1 S1 . . 151.33(11) ?
    C2 Fe1 S1 . . 87.50(12) ?
    C1 Fe1 S1 . . 109.15(11) ?
    S2 Fe1 S1 . . 85.04(4) ?
    C4 Fe1 Fe2 . . 96.33(11) ?
    C2 Fe1 Fe2 . . 103.85(12) ?
    C1 Fe1 Fe2 . . 152.74(12) ?
    S2 Fe1 Fe2 . . 56.24(3) ?
    S1 Fe1 Fe2 . . 56.38(3) ?
    C5 Fe2 C3 . . 90.13(18) ?
    C5 Fe2 S2 . . 157.67(12) ?
    C3 Fe2 S2 . . 89.49(12) ?
    C5 Fe2 S1 . . 86.92(13) ?
    C3 Fe2 S1 . . 157.92(11) ?
    S2 Fe2 S1 . . 85.10(4) ?
    C5 Fe2 S5 . . 106.91(11) ?
    C3 Fe2 S5 . . 102.64(11) ?
    S2 Fe2 S5 . . 94.94(3) ?
    S1 Fe2 S5 . . 99.15(3) ?
    C5 Fe2 Fe1 . . 102.21(12) ?
    C3 Fe2 Fe1 . . 103.06(10) ?
    S2 Fe2 Fe1 . . 56.27(3) ?
    S1 Fe2 Fe1 . . 56.46(3) ?
    S5 Fe2 Fe1 . . 140.73(3) ?
    C6 Fe3 C7 . . 87.86(16) ?
    C6 Fe3 S4 . . 89.82(12) ?
    C7 Fe3 S4 . . 161.61(12) ?
    C6 Fe3 S3 . . 152.86(12) ?
    C7 Fe3 S3 . . 88.74(11) ?
    S4 Fe3 S3 . . 85.04(3) ?
    C6 Fe3 S6 . . 106.05(12) ?
    C7 Fe3 S6 . . 97.86(11) ?
    S4 Fe3 S6 . . 100.31(3) ?
    S3 Fe3 S6 . . 101.09(3) ?
    C6 Fe3 Fe4 . . 99.19(12) ?
    C7 Fe3 Fe4 . . 106.02(11) ?
    S4 Fe3 Fe4 . . 56.41(3) ?
    S3 Fe3 Fe4 . . 56.14(3) ?
    S6 Fe3 Fe4 . . 145.71(3) ?
    C10 Fe4 C8 . . 93.52(16) ?
    C10 Fe4 C9 . . 100.99(17) ?
    C8 Fe4 C9 . . 98.17(16) ?
    C10 Fe4 S3 . . 156.81(13) ?
    C8 Fe4 S3 . . 86.09(12) ?
    C9 Fe4 S3 . . 102.02(12) ?
    C10 Fe4 S4 . . 86.56(11) ?
    C8 Fe4 S4 . . 158.66(12) ?
    C9 Fe4 S4 . . 102.77(12) ?
    S3 Fe4 S4 . . 85.57(3) ?
    C10 Fe4 Fe3 . . 100.97(12) ?
    C8 Fe4 Fe3 . . 102.60(12) ?
    C9 Fe4 Fe3 . . 148.60(12) ?
    S3 Fe4 Fe3 . . 56.78(3) ?
    S4 Fe4 Fe3 . . 56.64(3) ?
    S6 Ni1 S5 . . 88.17(3) ?
    S6 Ni1 S8 . . 174.85(4) ?
    S5 Ni1 S8 . . 92.01(3) ?
    S6 Ni1 S7 . . 91.05(3) ?
    S5 Ni1 S7 . . 175.01(4) ?
    S8 Ni1 S7 . . 89.22(3) ?
    C11 S1 Fe2 . . 112.33(15) ?
    C11 S1 Fe1 . . 113.21(15) ?
    Fe2 S1 Fe1 . . 67.16(3) ?
    C13 S2 Fe2 . . 111.11(14) ?
    C13 S2 Fe1 . . 112.09(15) ?
    Fe2 S2 Fe1 . . 67.49(3) ?
    C16 S3 Fe4 . . 108.98(14) ?
    C16 S3 Fe3 . . 115.56(13) ?
    Fe4 S3 Fe3 . . 67.07(3) ?
    C14 S4 Fe4 . . 110.26(13) ?
    C14 S4 Fe3 . . 114.30(13) ?
    Fe4 S4 Fe3 . . 66.96(3) ?
    C23 S5 Ni1 . . 101.59(11) ?
    C23 S5 Fe2 . . 110.57(13) ?
    Ni1 S5 Fe2 . . 103.94(3) ?
    C17 S6 Ni1 . . 99.83(11) ?
    C17 S6 Fe3 . . 111.08(12) ?
    Ni1 S6 Fe3 . . 103.81(3) ?
    C18 S7 C19 . . 102.54(16) ?
    C18 S7 Ni1 . . 105.10(11) ?
    C19 S7 Ni1 . . 103.26(12) ?
    C22 S8 C21 . . 101.18(17) ?
    C22 S8 Ni1 . . 104.79(11) ?
    C21 S8 Ni1 . . 103.69(11) ?
    O1 C1 Fe1 . . 177.2(3) ?
    O2 C2 Fe1 . . 178.3(4) ?
    O3 C3 Fe2 . . 174.9(3) ?
    O4 C4 Fe1 . . 177.4(3) ?
    O5 C5 Fe2 . . 175.9(3) ?
    O6 C6 Fe3 . . 174.5(3) ?
    O7 C7 Fe3 . . 177.9(3) ?
    O8 C8 Fe4 . . 177.5(3) ?
    O9 C9 Fe4 . . 178.7(4) ?
    O10 C10 Fe4 . . 178.1(4) ?
    C12 C11 S1 . . 115.6(3) ?
    C12 C11 H11A . . 108.4 ?
    S1 C11 H11A . . 108.4 ?
    C12 C11 H11B . . 108.4 ?
    S1 C11 H11B . . 108.4 ?
    H11A C11 H11B . . 107.4 ?
    C11 C12 C13 . . 114.2(3) ?
    C11 C12 H12A . . 108.7 ?
    C13 C12 H12A . . 108.7 ?
    C11 C12 H12B . . 108.7 ?
    C13 C12 H12B . . 108.7 ?
    H12A C12 H12B . . 107.6 ?
    C12 C13 S2 . . 116.7(3) ?
    C12 C13 H13A . . 108.1 ?
    S2 C13 H13A . . 108.1 ?
    C12 C13 H13B . . 108.1 ?
    S2 C13 H13B . . 108.1 ?
    H13A C13 H13B . . 107.3 ?
    C15 C14 S4 . . 118.8(3) ?
    C15 C14 H14A . . 107.6 ?
    S4 C14 H14A . . 107.6 ?
    C15 C14 H14B . . 107.6 ?
    S4 C14 H14B . . 107.6 ?
    H14A C14 H14B . . 107.0 ?
    C16 C15 C14 . . 121.5(4) ?
    C16 C15 H15A . . 107.0 ?
    C14 C15 H15A . . 107.0 ?
    C16 C15 H15B . . 107.0 ?
    C14 C15 H15B . . 107.0 ?
    H15A C15 H15B . . 106.7 ?
    C15 C16 S3 . . 118.0(3) ?
    C15 C16 H16A . . 107.8 ?
    S3 C16 H16A . . 107.8 ?
    C15 C16 H16B . . 107.8 ?
    S3 C16 H16B . . 107.8 ?
    H16A C16 H16B . . 107.1 ?
    C18 C17 S6 . . 112.5(2) ?
    C18 C17 H17A . . 109.1 ?
    S6 C17 H17A . . 109.1 ?
    C18 C17 H17B . . 109.1 ?
    S6 C17 H17B . . 109.1 ?
    H17A C17 H17B . . 107.8 ?
    C17 C18 S7 . . 111.7(2) ?
    C17 C18 H18A . . 109.3 ?
    S7 C18 H18A . . 109.3 ?
    C17 C18 H18B . . 109.3 ?
    S7 C18 H18B . . 109.3 ?
    H18A C18 H18B . . 107.9 ?
    C20 C19 S7 . . 110.6(2) ?
    C20 C19 H19A . . 109.5 ?
    S7 C19 H19A . . 109.5 ?
    C20 C19 H19B . . 109.5 ?
    S7 C19 H19B . . 109.5 ?
    H19A C19 H19B . . 108.1 ?
    C19 C20 C21 . . 116.8(3) ?
    C19 C20 H20A . . 108.1 ?
    C21 C20 H20A . . 108.1 ?
    C19 C20 H20B . . 108.1 ?
    C21 C20 H20B . . 108.1 ?
    H20A C20 H20B . . 107.3 ?
    C20 C21 S8 . . 111.9(2) ?
    C20 C21 H21A . . 109.2 ?
    S8 C21 H21A . . 109.2 ?
    C20 C21 H21B . . 109.2 ?
    S8 C21 H21B . . 109.2 ?
    H21A C21 H21B . . 107.9 ?
    C23 C22 S8 . . 108.5(2) ?
    C23 C22 H22A . . 110.0 ?
    S8 C22 H22A . . 110.0 ?
    C23 C22 H22B . . 110.0 ?
    S8 C22 H22B . . 110.0 ?
    H22A C22 H22B . . 108.4 ?
    C22 C23 S5 . . 111.9(2) ?
    C22 C23 H23A . . 109.2 ?
    S5 C23 H23A . . 109.2 ?
    C22 C23 H23B . . 109.2 ?
    S5 C23 H23B . . 109.2 ?
    H23A C23 H23B . . 107.9 ?
    Cl1 C24 Cl2 . . 116.0(6) ?
    Cl1 C24 H24A . . 108.3 ?
    Cl2 C24 H24A . . 108.3 ?
    Cl1 C24 H24B . . 108.3 ?
    Cl2 C24 H24B . . 108.3 ?
    H24A C24 H24B . . 107.4 ?
    Cl2 C24A Cl1A . . 115.0(8) ?
    Cl2 C24A H24C . . 108.5 ?
    Cl1A C24A H24C . . 108.5 ?
    Cl2 C24A H24D . . 108.5 ?
    Cl1A C24A H24D . . 108.5 ?
    H24C C24A H24D . . 107.5 ?
    C24A Cl2 C24 . . 29.9(6) ?
    Cl3 C25 Cl3A . . 17.1(14) ?
    Cl3 C25 Cl4 . . 113.1(3) ?
    Cl3A C25 Cl4 . . 105.2(17) ?
    Cl3 C25 H25A . . 109.0 ?
    Cl3A C25 H25A . . 98.9 ?
    Cl4 C25 H25A . . 109.0 ?
    Cl3 C25 H25B . . 109.0 ?
    Cl3A C25 H25B . . 126.0 ?
    Cl4 C25 H25B . . 109.0 ?
    H25A C25 H25B . . 107.8 ?
loop_
    _geom_torsion_atom_site_label_1
    _geom_torsion_atom_site_label_2
    _geom_torsion_atom_site_label_3
    _geom_torsion_atom_site_label_4
    _geom_torsion_site_symmetry_1
    _geom_torsion_site_symmetry_2
    _geom_torsion_site_symmetry_3
    _geom_torsion_site_symmetry_4
    _geom_torsion
    _geom_torsion_publ_flag
    C4 Fe1 Fe2 C5 . . . . -92.64(18) ?
    C2 Fe1 Fe2 C5 . . . . 0.50(18) ?
    C1 Fe1 Fe2 C5 . . . . 142.4(3) ?
    S2 Fe1 Fe2 C5 . . . . -173.46(13) ?
    S1 Fe1 Fe2 C5 . . . . 77.91(13) ?
    C4 Fe1 Fe2 C3 . . . . 0.38(18) ?
    C2 Fe1 Fe2 C3 . . . . 93.52(18) ?
    C1 Fe1 Fe2 C3 . . . . -124.6(3) ?
    S2 Fe1 Fe2 C3 . . . . -80.44(13) ?
    S1 Fe1 Fe2 C3 . . . . 170.93(13) ?
    C4 Fe1 Fe2 S2 . . . . 80.83(13) ?
    C2 Fe1 Fe2 S2 . . . . 173.96(13) ?
    C1 Fe1 Fe2 S2 . . . . -44.1(2) ?
    S1 Fe1 Fe2 S2 . . . . -108.63(4) ?
    C4 Fe1 Fe2 S1 . . . . -170.55(13) ?
    C2 Fe1 Fe2 S1 . . . . -77.41(13) ?
    C1 Fe1 Fe2 S1 . . . . 64.5(2) ?
    S2 Fe1 Fe2 S1 . . . . 108.63(4) ?
    C4 Fe1 Fe2 S5 . . . . 130.07(13) ?
    C2 Fe1 Fe2 S5 . . . . -136.80(13) ?
    C1 Fe1 Fe2 S5 . . . . 5.1(2) ?
    S2 Fe1 Fe2 S5 . . . . 49.24(5) ?
    S1 Fe1 Fe2 S5 . . . . -59.39(5) ?
    C6 Fe3 Fe4 C10 . . . . 5.20(16) ?
    C7 Fe3 Fe4 C10 . . . . 95.60(16) ?
    S4 Fe3 Fe4 C10 . . . . -78.42(12) ?
    S3 Fe3 Fe4 C10 . . . . 172.88(12) ?
    S6 Fe3 Fe4 C10 . . . . -132.06(12) ?
    C6 Fe3 Fe4 C8 . . . . -90.97(16) ?
    C7 Fe3 Fe4 C8 . . . . -0.57(16) ?
    S4 Fe3 Fe4 C8 . . . . -174.59(11) ?
    S3 Fe3 Fe4 C8 . . . . 76.71(11) ?
    S6 Fe3 Fe4 C8 . . . . 131.77(12) ?
    C6 Fe3 Fe4 C9 . . . . 138.8(3) ?
    C7 Fe3 Fe4 C9 . . . . -130.8(3) ?
    S4 Fe3 Fe4 C9 . . . . 55.2(2) ?
    S3 Fe3 Fe4 C9 . . . . -53.5(2) ?
    S6 Fe3 Fe4 C9 . . . . 1.6(2) ?
    C6 Fe3 Fe4 S3 . . . . -167.68(12) ?
    C7 Fe3 Fe4 S3 . . . . -77.28(12) ?
    S4 Fe3 Fe4 S3 . . . . 108.70(4) ?
    S6 Fe3 Fe4 S3 . . . . 55.06(6) ?
    C6 Fe3 Fe4 S4 . . . . 83.62(12) ?
    C7 Fe3 Fe4 S4 . . . . 174.02(12) ?
    S3 Fe3 Fe4 S4 . . . . -108.70(4) ?
    S6 Fe3 Fe4 S4 . . . . -53.64(6) ?
    C5 Fe2 S1 C11 . . . . 146.3(2) ?
    C3 Fe2 S1 C11 . . . . -130.9(4) ?
    S2 Fe2 S1 C11 . . . . -54.54(16) ?
    S5 Fe2 S1 C11 . . . . 39.69(16) ?
    Fe1 Fe2 S1 C11 . . . . -106.82(16) ?
    C5 Fe2 S1 Fe1 . . . . -106.85(11) ?
    C3 Fe2 S1 Fe1 . . . . -24.1(3) ?
    S2 Fe2 S1 Fe1 . . . . 52.28(3) ?
    S5 Fe2 S1 Fe1 . . . . 146.51(3) ?
    C4 Fe1 S1 C11 . . . . 125.4(3) ?
    C2 Fe1 S1 C11 . . . . -146.0(2) ?
    C1 Fe1 S1 C11 . . . . -48.5(2) ?
    S2 Fe1 S1 C11 . . . . 53.28(16) ?
    Fe2 Fe1 S1 C11 . . . . 105.54(16) ?
    C4 Fe1 S1 Fe2 . . . . 19.9(3) ?
    C2 Fe1 S1 Fe2 . . . . 108.47(12) ?
    C1 Fe1 S1 Fe2 . . . . -154.04(13) ?
    S2 Fe1 S1 Fe2 . . . . -52.26(3) ?
    C5 Fe2 S2 C13 . . . . 123.1(4) ?
    C3 Fe2 S2 C13 . . . . -147.83(19) ?
    S1 Fe2 S2 C13 . . . . 53.60(16) ?
    S5 Fe2 S2 C13 . . . . -45.19(16) ?
    Fe1 Fe2 S2 C13 . . . . 106.04(16) ?
    C5 Fe2 S2 Fe1 . . . . 17.0(3) ?
    C3 Fe2 S2 Fe1 . . . . 106.13(11) ?
    S1 Fe2 S2 Fe1 . . . . -52.44(3) ?
    S5 Fe2 S2 Fe1 . . . . -151.23(3) ?
    C4 Fe1 S2 C13 . . . . 155.00(18) ?
    C2 Fe1 S2 C13 . . . . -121.5(4) ?
    C1 Fe1 S2 C13 . . . . 56.29(17) ?
    S1 Fe1 S2 C13 . . . . -52.24(14) ?
    Fe2 Fe1 S2 C13 . . . . -104.63(14) ?
    C4 Fe1 S2 Fe2 . . . . -100.38(11) ?
    C2 Fe1 S2 Fe2 . . . . -16.8(4) ?
    C1 Fe1 S2 Fe2 . . . . 160.92(11) ?
    S1 Fe1 S2 Fe2 . . . . 52.38(3) ?
    C10 Fe4 S3 C16 . . . . -128.5(3) ?
    C8 Fe4 S3 C16 . . . . 141.69(18) ?
    C9 Fe4 S3 C16 . . . . 44.16(18) ?
    S4 Fe4 S3 C16 . . . . -57.98(14) ?
    Fe3 Fe4 S3 C16 . . . . -110.49(14) ?
    C10 Fe4 S3 Fe3 . . . . -18.0(3) ?
    C8 Fe4 S3 Fe3 . . . . -107.82(11) ?
    C9 Fe4 S3 Fe3 . . . . 154.65(12) ?
    S4 Fe4 S3 Fe3 . . . . 52.51(3) ?
    C6 Fe3 S3 C16 . . . . 128.4(3) ?
    C7 Fe3 S3 C16 . . . . -148.79(19) ?
    S4 Fe3 S3 C16 . . . . 48.53(16) ?
    S6 Fe3 S3 C16 . . . . -51.03(16) ?
    Fe4 Fe3 S3 C16 . . . . 100.90(16) ?
    C6 Fe3 S3 Fe4 . . . . 27.5(3) ?
    C7 Fe3 S3 Fe4 . . . . 110.31(11) ?
    S4 Fe3 S3 Fe4 . . . . -52.37(3) ?
    S6 Fe3 S3 Fe4 . . . . -151.92(3) ?
    C10 Fe4 S4 C14 . . . . -145.83(19) ?
    C8 Fe4 S4 C14 . . . . 123.3(3) ?
    C9 Fe4 S4 C14 . . . . -45.33(18) ?
    S3 Fe4 S4 C14 . . . . 56.01(14) ?
    Fe3 Fe4 S4 C14 . . . . 108.64(14) ?
    C10 Fe4 S4 Fe3 . . . . 105.53(12) ?
    C8 Fe4 S4 Fe3 . . . . 14.6(3) ?
    C9 Fe4 S4 Fe3 . . . . -153.97(12) ?
    S3 Fe4 S4 Fe3 . . . . -52.63(3) ?
    C6 Fe3 S4 C14 . . . . 156.07(18) ?
    C7 Fe3 S4 C14 . . . . -121.3(4) ?
    S3 Fe3 S4 C14 . . . . -50.61(14) ?
    S6 Fe3 S4 C14 . . . . 49.78(15) ?
    Fe4 Fe3 S4 C14 . . . . -102.76(14) ?
    C6 Fe3 S4 Fe4 . . . . -101.17(12) ?
    C7 Fe3 S4 Fe4 . . . . -18.5(4) ?
    S3 Fe3 S4 Fe4 . . . . 52.14(3) ?
    S6 Fe3 S4 Fe4 . . . . 152.54(3) ?
    S6 Ni1 S5 C23 . . . . -157.74(13) ?
    S8 Ni1 S5 C23 . . . . 17.11(13) ?
    S7 Ni1 S5 C23 . . . . 121.3(4) ?
    S6 Ni1 S5 Fe2 . . . . 87.40(4) ?
    S8 Ni1 S5 Fe2 . . . . -97.75(4) ?
    S7 Ni1 S5 Fe2 . . . . 6.4(4) ?
    C5 Fe2 S5 C23 . . . . -16.11(18) ?
    C3 Fe2 S5 C23 . . . . -110.16(17) ?
    S2 Fe2 S5 C23 . . . . 159.25(12) ?
    S1 Fe2 S5 C23 . . . . 73.44(12) ?
    Fe1 Fe2 S5 C23 . . . . 120.04(12) ?
    C5 Fe2 S5 Ni1 . . . . 92.21(14) ?
    C3 Fe2 S5 Ni1 . . . . -1.84(13) ?
    S2 Fe2 S5 Ni1 . . . . -92.43(4) ?
    S1 Fe2 S5 Ni1 . . . . -178.24(4) ?
    Fe1 Fe2 S5 Ni1 . . . . -131.64(4) ?
    S5 Ni1 S6 C17 . . . . -144.38(12) ?
    S8 Ni1 S6 C17 . . . . 123.6(4) ?
    S7 Ni1 S6 C17 . . . . 30.69(12) ?
    S5 Ni1 S6 Fe3 . . . . 100.88(4) ?
    S8 Ni1 S6 Fe3 . . . . 8.9(4) ?
    S7 Ni1 S6 Fe3 . . . . -84.05(4) ?
    C6 Fe3 S6 C17 . . . . -45.78(17) ?
    C7 Fe3 S6 C17 . . . . -135.81(16) ?
    S4 Fe3 S6 C17 . . . . 47.03(12) ?
    S3 Fe3 S6 C17 . . . . 133.94(12) ?
    Fe4 Fe3 S6 C17 . . . . 90.02(13) ?
    C6 Fe3 S6 Ni1 . . . . 60.67(13) ?
    C7 Fe3 S6 Ni1 . . . . -29.36(12) ?
    S4 Fe3 S6 Ni1 . . . . 153.48(3) ?
    S3 Fe3 S6 Ni1 . . . . -119.61(4) ?
    Fe4 Fe3 S6 Ni1 . . . . -163.53(4) ?
    S6 Ni1 S7 C18 . . . . -12.91(13) ?
    S5 Ni1 S7 C18 . . . . 68.0(4) ?
    S8 Ni1 S7 C18 . . . . 172.23(13) ?
    S6 Ni1 S7 C19 . . . . -120.04(12) ?
    S5 Ni1 S7 C19 . . . . -39.2(5) ?
    S8 Ni1 S7 C19 . . . . 65.10(12) ?
    S6 Ni1 S8 C22 . . . . 97.6(4) ?
    S5 Ni1 S8 C22 . . . . 5.75(13) ?
    S7 Ni1 S8 C22 . . . . -169.41(13) ?
    S6 Ni1 S8 C21 . . . . -156.7(4) ?
    S5 Ni1 S8 C21 . . . . 111.45(12) ?
    S7 Ni1 S8 C21 . . . . -63.71(12) ?
    C4 Fe1 C1 O1 . . . . 15(7) ?
    C2 Fe1 C1 O1 . . . . -78(7) ?
    S2 Fe1 C1 O1 . . . . 103(7) ?
    S1 Fe1 C1 O1 . . . . -168(7) ?
    Fe2 Fe1 C1 O1 . . . . 139(7) ?
    C4 Fe1 C2 O2 . . . . -3(13) ?
    C1 Fe1 C2 O2 . . . . 97(13) ?
    S2 Fe1 C2 O2 . . . . -85(13) ?
    S1 Fe1 C2 O2 . . . . -154(13) ?
    Fe2 Fe1 C2 O2 . . . . -99(13) ?
    C5 Fe2 C3 O3 . . . . 71(4) ?
    S2 Fe2 C3 O3 . . . . -87(4) ?
    S1 Fe2 C3 O3 . . . . -12(4) ?
    S5 Fe2 C3 O3 . . . .  18E1(10)
                                  ?
    Fe1 Fe2 C3 O3 . . . . -32(4) ?
    C2 Fe1 C4 O4 . . . . -90(9) ?
    C1 Fe1 C4 O4 . . . . 172(8) ?
    S2 Fe1 C4 O4 . . . . 70(9) ?
    S1 Fe1 C4 O4 . . . . -2(9) ?
    Fe2 Fe1 C4 O4 . . . . 14(9) ?
    C3 Fe2 C5 O5 . . . . -88(5) ?
    S2 Fe2 C5 O5 . . . . 1(6) ?
    S1 Fe2 C5 O5 . . . . 70(5) ?
    S5 Fe2 C5 O5 . . . . 169(5) ?
    Fe1 Fe2 C5 O5 . . . . 16(5) ?
    C7 Fe3 C6 O6 . . . . -60(4) ?
    S4 Fe3 C6 O6 . . . . 102(4) ?
    S3 Fe3 C6 O6 . . . . 23(4) ?
    S6 Fe3 C6 O6 . . . . -157(4) ?
    Fe4 Fe3 C6 O6 . . . . 46(4) ?
    C6 Fe3 C7 O7 . . . . 34(9) ?
    S4 Fe3 C7 O7 . . . . -49(9) ?
    S3 Fe3 C7 O7 . . . . -119(9) ?
    S6 Fe3 C7 O7 . . . . 140(9) ?
    Fe4 Fe3 C7 O7 . . . . -65(9) ?
    C10 Fe4 C8 O8 . . . .  18E1(10)
                                   ?
    C9 Fe4 C8 O8 . . . . 75(8) ?
    S3 Fe4 C8 O8 . . . . -27(8) ?
    S4 Fe4 C8 O8 . . . . -94(8) ?
    Fe3 Fe4 C8 O8 . . . . -82(8) ?
    C10 Fe4 C9 O9 . . . . -122(17) ?
    C8 Fe4 C9 O9 . . . . -27(17) ?
    S3 Fe4 C9 O9 . . . . 61(17) ?
    S4 Fe4 C9 O9 . . . . 149(17) ?
    Fe3 Fe4 C9 O9 . . . . 105(17) ?
    C8 Fe4 C10 O10 . . . . 96(10) ?
    C9 Fe4 C10 O10 . . . . -165(10) ?
    S3 Fe4 C10 O10 . . . . 8(10) ?
    S4 Fe4 C10 O10 . . . . -63(10) ?
    Fe3 Fe4 C10 O10 . . . . -8(10) ?
    Fe2 S1 C11 C12 . . . . 66.6(3) ?
    Fe1 S1 C11 C12 . . . . -7.1(4) ?
    S1 C11 C12 C13 . . . . -63.0(4) ?
    C11 C12 C13 S2 . . . . 63.8(4) ?
    Fe2 S2 C13 C12 . . . . -66.6(3) ?
    Fe1 S2 C13 C12 . . . . 6.8(3) ?
    Fe4 S4 C14 C15 . . . . -58.3(4) ?
    Fe3 S4 C14 C15 . . . . 14.7(4) ?
    S4 C14 C15 C16 . . . . 49.9(6) ?
    C14 C15 C16 S3 . . . . -53.0(6) ?
    Fe4 S3 C16 C15 . . . . 64.1(4) ?
    Fe3 S3 C16 C15 . . . . -8.9(4) ?
    Ni1 S6 C17 C18 . . . . -48.1(3) ?
    Fe3 S6 C17 C18 . . . . 60.9(3) ?
    S6 C17 C18 S7 . . . . 41.3(3) ?
    C19 S7 C18 C17 . . . . 94.0(3) ?
    Ni1 S7 C18 C17 . . . . -13.7(3) ?
    C18 S7 C19 C20 . . . . 179.8(2) ?
    Ni1 S7 C19 C20 . . . . -71.2(2) ?
    S7 C19 C20 C21 . . . . 69.7(4) ?
    C19 C20 C21 S8 . . . . -68.6(4) ?
    C22 S8 C21 C20 . . . . 177.2(2) ?
    Ni1 S8 C21 C20 . . . . 68.8(2) ?
    C21 S8 C22 C23 . . . . -140.8(2) ?
    Ni1 S8 C22 C23 . . . . -33.2(2) ?
    S8 C22 C23 S5 . . . . 51.1(3) ?
    Ni1 S5 C23 C22 . . . . -43.7(3) ?
    Fe2 S5 C23 C22 . . . . 66.2(3) ?
    Cl1A C24A Cl2 C24 . . . . 77.7(16) ?
    Cl1 C24 Cl2 C24A . . . . -74.2(14) ?
loop_
    _geom_hbond_atom_site_label_D
    _geom_hbond_atom_site_label_H
    _geom_hbond_atom_site_label_A
    _geom_hbond_site_symmetry_A
    _geom_hbond_distance_DH
    _geom_hbond_distance_HA
    _geom_hbond_distance_DA
    _geom_hbond_angle_DHA
    _geom_hbond_publ_flag
    C19 H19A O3 . 0.97 2.52 3.440(5) 159 yes
    C15 H15B S6 . 0.97 2.83 3.578(4) 134 yes
    C13 H13B O4 2_676 0.97 2.57 3.470(5) 154 yes
    C20 H20A O8 2_765 0.97 2.57 3.263(5) 128 yes
    C24 H24A O7 1_456 0.97 2.44 3.08(2) 123 yes
    C24A H24C O7 1_456 0.97 2.42 3.32(2) 154 no
_iucr_refine_instructions_details
;
TITL ok in P-1
CELL 0.71073  12.4340  13.9981  14.4912  77.860  67.570  64.036
ZERR   2   0.0008   0.0010   0.0009   0.004   0.004   0.004
LATT  1
SFAC C H O S FE NI Cl
UNIT 50 60 20 16 8 2 8
TEMP 0
L.S. 5
BOND $h
CONF
OMIT -3 50
ACTA
SIZE 0.2 0.3 0.4
FMAP 2
PLAN 5
SIMU 0.005 C14 C15 C16
mpla 4 S5 S6 S7 S8 Ni1
WGHT    0.032200    1.050400
FVAR       0.37924   0.76786
FE1   5    0.633126    0.790979    0.591057    11.00000    0.03183    0.02915 =
         0.02749   -0.00463   -0.00935   -0.01088
FE2   5    0.717198    0.661756    0.458775    11.00000    0.02804    0.02494 =
         0.02487   -0.00100   -0.00932   -0.01072
FE3   5    0.810443    0.791491    0.023616    11.00000    0.02873    0.02464 =
         0.02527    0.00017   -0.00882   -0.01209
FE4   5    0.887900    0.913804   -0.111650    11.00000    0.03208    0.03221 =
         0.02833    0.00310   -0.00924   -0.01659
NI1   6    0.752183    0.605674    0.219978    11.00000    0.02908    0.02332 =
         0.02478    0.00011   -0.00913   -0.01258
S1    4    0.840932    0.682397    0.528181    11.00000    0.03118    0.04556 =
         0.03740   -0.00698   -0.01589   -0.01036
S2    4    0.646994    0.840255    0.429289    11.00000    0.04531    0.02547 =
         0.03130    0.00108   -0.01466   -0.00492
S3    4    0.908033    0.888186    0.041329    11.00000    0.03285    0.03359 =
         0.03566   -0.00146   -0.01571   -0.01496
S4    4    0.679527    0.949745   -0.027727    11.00000    0.02954    0.03239 =
         0.03155    0.00200   -0.01378   -0.01158
S5    4    0.859315    0.623174    0.299384    11.00000    0.02957    0.02750 =
         0.02668   -0.00172   -0.01006   -0.01183
S6    4    0.685912    0.776431    0.185331    11.00000    0.03417    0.02495 =
         0.02560    0.00210   -0.00985   -0.01413
S7    4    0.629385    0.592615    0.151452    11.00000    0.03766    0.03474 =
         0.03261    0.00082   -0.01392   -0.01991
S8    4    0.832601    0.432723    0.242027    11.00000    0.03826    0.02482 =
         0.03201   -0.00329   -0.00963   -0.01233
O1    3    0.607805    0.981438    0.667172    11.00000    0.04937    0.04708 =
         0.07171   -0.02496   -0.01613   -0.01685
O2    3    0.622832    0.658029    0.776308    11.00000    0.10105    0.07895 =
         0.04552    0.02075   -0.03116   -0.03829
O3    3    0.483660    0.669184    0.450411    11.00000    0.03815    0.09729 =
         0.05683   -0.02683   -0.00717   -0.03371
O4    3    0.366055    0.843959    0.626318    11.00000    0.03148    0.06004 =
         0.07915   -0.02122   -0.01010   -0.01376
O5    3    0.747332    0.463663    0.580007    11.00000    0.10756    0.03734 =
         0.04986    0.01243   -0.00603   -0.02694
O6    3    0.770303    0.679528   -0.099740    11.00000    0.09159    0.07477 =
         0.05288   -0.01754   -0.02240   -0.04743
O7    3    1.034954    0.598684    0.024766    11.00000    0.04468    0.04170 =
         0.05839   -0.00209   -0.01213   -0.00217
O8    3    1.161762    0.791157   -0.181762    11.00000    0.03468    0.05205 =
         0.08343   -0.03033   -0.00424   -0.01414
O9    3    0.892132    1.125787   -0.174856    11.00000    0.10535    0.04598 =
         0.07201    0.01892   -0.03915   -0.04368
O10   3    0.846193    0.864786   -0.278927    11.00000    0.06221    0.08046 =
         0.04081   -0.00685   -0.02106   -0.02908
C1    1    0.620826    0.907119    0.636573    11.00000    0.03334    0.04142 =
         0.03580   -0.00717   -0.01033   -0.01295
C2    1    0.628748    0.709588    0.703549    11.00000    0.05049    0.04955 =
         0.03634   -0.00466   -0.01397   -0.01944
C3    1    0.578664    0.665383    0.449166    11.00000    0.03759    0.04570 =
         0.03029   -0.01288   -0.00611   -0.01655
C4    1    0.469983    0.825181    0.613660    11.00000    0.04144    0.03363 =
         0.04232   -0.00964   -0.01185   -0.01178
C5    1    0.738102    0.540216    0.528836    11.00000    0.05039    0.03246 =
         0.03295   -0.00470   -0.00376   -0.01508
C6    1    0.780539    0.724238   -0.047701    11.00000    0.04752    0.03799 =
         0.03446   -0.00212   -0.01087   -0.02230
C7    1    0.946201    0.675012    0.026095    11.00000    0.03696    0.03731 =
         0.02991   -0.00187   -0.00591   -0.01584
C8    1    1.054924    0.838174   -0.156221    11.00000    0.04428    0.04063 =
         0.03864   -0.00489   -0.01070   -0.02562
C9    1    0.889164    1.043867   -0.150371    11.00000    0.04963    0.04281 =
         0.03595    0.00440   -0.01483   -0.02195
C10   1    0.863022    0.885347   -0.214399    11.00000    0.03576    0.04959 =
         0.03442    0.00286   -0.01041   -0.01777
C11   1    0.937665    0.751857    0.443095    11.00000    0.04661    0.08678 =
         0.06494   -0.02234   -0.00462   -0.04102
AFIX  23
H11A  2    0.996994    0.748839    0.472909    11.00000   -1.20000
H11B  2    0.986748    0.714042    0.381888    11.00000   -1.20000
AFIX   0
C12   1    0.867000    0.865279    0.416770    11.00000    0.07346    0.07696 =
         0.06374   -0.03119    0.01993   -0.06012
AFIX  23
H12A  2    0.927567    0.896051    0.375731    11.00000   -1.20000
H12B  2    0.818165    0.903567    0.477718    11.00000   -1.20000
AFIX   0
C13   1    0.778896    0.881268    0.361776    11.00000    0.08190    0.03207 =
         0.04458    0.00175    0.00252   -0.03098
AFIX  23
H13A  2    0.828485    0.842564    0.301103    11.00000   -1.20000
H13B  2    0.744193    0.956208    0.341913    11.00000   -1.20000
AFIX   0
C14   1    0.612260    1.057132    0.056554    11.00000    0.04178    0.03290 =
         0.05638   -0.00821   -0.01860   -0.00405
AFIX  23
H14A  2    0.616364    1.120779    0.015777    11.00000   -1.20000
H14B  2    0.523289    1.070636    0.090053    11.00000   -1.20000
AFIX   0
C15   1    0.667906    1.043468    0.133235    11.00000    0.05799    0.05256 =
         0.06688   -0.02593   -0.02160   -0.00697
AFIX  23
H15A  2    0.627541    1.110959    0.164491    11.00000   -1.20000
H15B  2    0.642770    0.992757    0.183924    11.00000   -1.20000
AFIX   0
C16   1    0.803191    1.009399    0.109141    11.00000    0.05516    0.04470 =
         0.05748   -0.01903   -0.02424   -0.01449
AFIX  23
H16A  2    0.820070    0.999878    0.171243    11.00000   -1.20000
H16B  2    0.826529    1.066908    0.069997    11.00000   -1.20000
AFIX   0
C17   1    0.525326    0.805009    0.192163    11.00000    0.03041    0.03551 =
         0.03570    0.00457   -0.00850   -0.01275
AFIX  23
H17A  2    0.474229    0.800590    0.261625    11.00000   -1.20000
H17B  2    0.488527    0.877152    0.165877    11.00000   -1.20000
AFIX   0
C18   1    0.521466    0.729001    0.134256    11.00000    0.03541    0.04381 =
         0.04311    0.00782   -0.01910   -0.01994
AFIX  23
H18A  2    0.544263    0.750742    0.063739    11.00000   -1.20000
H18B  2    0.435865    0.732289    0.156278    11.00000   -1.20000
AFIX   0
C19   1    0.526929    0.539108    0.254273    11.00000    0.03918    0.04174 =
         0.04148    0.00057   -0.01263   -0.02405
AFIX  23
H19A  2    0.491531    0.580632    0.312434    11.00000   -1.20000
H19B  2    0.457415    0.544351    0.235564    11.00000   -1.20000
AFIX   0
C20   1    0.600357    0.424181    0.279944    11.00000    0.04624    0.03456 =
         0.04542   -0.00043   -0.00760   -0.02683
AFIX  23
H20A  2    0.643270    0.385941    0.218975    11.00000   -1.20000
H20B  2    0.540172    0.394433    0.324440    11.00000   -1.20000
AFIX   0
C21   1    0.698186    0.402647    0.328595    11.00000    0.04684    0.02813 =
         0.03363    0.00479   -0.00765   -0.01956
AFIX  23
H21A  2    0.728376    0.328448    0.351811    11.00000   -1.20000
H21B  2    0.658600    0.445647    0.386250    11.00000   -1.20000
AFIX   0
C22   1    0.926050    0.405858    0.322885    11.00000    0.04455    0.02561 =
         0.04099   -0.00221   -0.01804   -0.00518
AFIX  23
H22A  2    0.872858    0.408205    0.392453    11.00000   -1.20000
H22B  2    0.993885    0.335593    0.312111    11.00000   -1.20000
AFIX   0
C23   1    0.980450    0.489010    0.298435    11.00000    0.03030    0.03450 =
         0.04358   -0.00998   -0.01282   -0.00387
AFIX  23
H23A  2    1.045014    0.477625    0.232936    11.00000   -1.20000
H23B  2    1.020447    0.481528    0.346875    11.00000   -1.20000
AFIX   0
PART   1
C24   1    0.234737    0.644373    1.063613    10.50000    0.07883    0.03479 =
         0.17733   -0.02071   -0.09792   -0.00160
AFIX  23
H24A  2    0.229676    0.587692    1.038981    10.50000   -1.20000
H24B  2    0.159933    0.708113    1.062370    10.50000   -1.20000
AFIX   0
CL1   7    0.363391    0.666067    0.983962    10.50000    0.13018    0.09089 =
         0.09211   -0.00562   -0.05707   -0.03959
PART   2
C24A  1    0.288808    0.578228    1.067441    10.50000    0.13907    0.15664 =
         0.09547   -0.02527   -0.03269   -0.10655
AFIX  23
H24C  2    0.219117    0.603915    1.041473    10.50000   -1.20000
H24D  2    0.326967    0.501264    1.065826    10.50000   -1.20000
AFIX   0
CL1A  7    0.404448    0.629289    0.986103    10.50000    0.11445    0.14711 =
         0.08798    0.02125   -0.03877   -0.08691
PART   0
CL2   7    0.230467    0.610925    1.186355    11.00000    0.07104    0.07523 =
         0.11874    0.00072   -0.02985   -0.02672
C25   1    0.790529    1.114691   -0.449676    11.00000    0.05031    0.06007 =
         0.06083   -0.00156   -0.01169   -0.02600
AFIX  23
H25A  2    0.707794    1.143703   -0.457582    11.00000   -1.20000
H25B  2    0.810502    1.040407   -0.427419    11.00000   -1.20000
AFIX   0
PART   1
CL3   7    0.783899    1.182432   -0.358380    21.00000    0.05185    0.12993 =
         0.06123   -0.02095   -0.00782   -0.04918
PART   2
CL3A  7    0.768145    1.215180   -0.381775   -21.00000    0.04100    0.08624 =
         0.08991   -0.03802   -0.02149   -0.01550
PART   0
CL4   7    0.903109    1.123010   -0.565645    11.00000    0.06613    0.06809 =
         0.05306    0.00703   -0.00899   -0.02407
HKLF 4
REM  ok in P-1
REM R1 =  0.0319 for   5928 Fo > 4sig(Fo)  and  0.0445 for all   7352 data
REM    497 parameters refined using     12 restraints
END
WGHT      0.0322      1.0505
REM Highest difference peak  0.940,  deepest hole -0.592,  1-sigma level  0.072
Q1    1   0.7057  1.0895  0.0757  11.00000  0.05    0.94
Q2    1   0.1638  0.6475  1.1623  11.00000  0.05    0.40
Q3    1   0.2242  0.6714  1.1330  11.00000  0.05    0.40
Q4    1   0.1866  0.6575  1.1515  11.00000  0.05    0.39
Q5    1   0.8097  0.6417  0.2365  11.00000  0.05    0.37
;
data_Global
_journal_date_recd_electronic     2018-01-16
_journal_date_accepted     2018-01-29
_journal_name_full     'Acta Crystallographica, Section E'
_journal_year     2018
_journal_volume     74
_journal_issue      3
_journal_page_first     328
_journal_page_last     331
_journal_paper_category     GM
_journal_paper_doi     10.1107/S2056989018001731
_journal_coeditor_code     SU5420
_publ_contact_author_name     'Ge Sang'
_publ_contact_author_address
;
Institute of Materials, China Academy of Engineering Physics, Jiangyou 621908,
People's Republic of China
;
_publ_contact_author_email     'chenlin101101@aliyun.com'
_publ_contact_author_fax     ?
_publ_contact_author_phone     ?
_publ_section_title
;\
Synthesis and crystal structure of
decacarbonyl(\m~3~-3,7-dithianonane-1,9-dithiolato)bis(\m~2~-propane-1,3-\
dithiolato)nickel(II)tetrairon(II) dichloromethane disolvate
;
loop_
    _publ_author_name
    _publ_author_footnote
    _publ_author_address
    'Ren, Gan' .
;
Science and Technology on Surface Physics and Chemistry Laboratory,
Jiangyou 621908, People's Republic of China
;
    'Sang, Ge' .
;
Institute of Materials, China Academy of Engineering Physics, Jiangyou 621908,
People's Republic of China
;
_publ_section_synopsis
;
Synthesis and structural studies of a Ni^II^S~4~--2{2Fe2S}model for the
H-cluster of [FeFe]-hydrogenase.
;
_cell_special_details     'hydrogenase model'
