# Supplementary material for: Synthesis and crystal structure of deca­carbon­yl(μ3-3,7-di­thia­nonane-1,9-di­thiol­ato)bis­(μ2-propane-1,3-di­thiol­ato)nickel(II)tetra­iron(II) di­chloro­methane disolvate
Source: Acta Crystallogr E Crystallogr Commun. 2018 Feb 13;74(Pt 3):328–31. doi: 10.1107/S2056989018001731 (PMC5947796; doi:10.1107/S2056989018001731)
Supplement: Supplementary file 2 [file e-74-00328-Isup2.hkl]

# 
# h,k,l, Fc-squared, Fo-squared, sigma(Fo-squared) and status flag 
# 
data_I
_shelx_title ' ok in P-1' 
_shelx_refln_list_code          4 
_shelx_F_calc_maximum      260.23 
_exptl_crystal_F_000      1176.00 
_reflns_d_resolution_high  0.8409 
 
loop_ 
 _symmetry_equiv_pos_as_xyz 
 'x, y, z' 
 '-x, -y, -z' 
 
_cell_length_a    12.4340 
_cell_length_b    13.9981 
_cell_length_c    14.4912 
_cell_angle_alpha  77.860 
_cell_angle_beta   67.570 
_cell_angle_gamma  64.036 
 
_shelx_F_squared_multiplier     1.000 
 
loop_ 
 _refln_index_h 
 _refln_index_k 
 _refln_index_l 
 _refln_F_squared_calc 
 _refln_F_squared_meas 
 _refln_F_squared_sigma 
 _refln_observed_status 
   1   0   0      384.47      336.39     18.43 o 
   2   0   0    46856.97    49151.11   1366.21 o 
   3   0   0     1069.33     1093.48     29.50 o 
   4   0   0    11486.94    11566.16    252.24 o 
   5   0   0        0.18       48.43     17.55 o 
   6   0   0       80.10      113.16     13.72 o 
   7   0   0     2402.56     2270.50     46.88 o 
   8   0   0     3008.66     3098.26     69.96 o 
   9   0   0      144.48      122.45     19.32 o 
  10   0   0        7.20       13.67     24.95 o 
  11   0   0      430.13      393.86     39.97 o 
  12   0   0       53.69       54.28     25.29 o 
 -12   1   0       20.65       36.62     43.08 o 
 -11   1   0       69.02       34.45     22.47 o 
 -10   1   0      276.03      292.95     28.39 o 
  -9   1   0     4212.83     4191.49     92.30 o 
  -8   1   0      146.27      103.12     19.11 o 
  -7   1   0     1980.87     1791.66     48.50 o 
  -6   1   0       53.79       68.12      9.80 o 
  -5   1   0    12654.78    12935.83    153.46 o 
  -4   1   0    14075.83    14756.58    187.14 o 
  -3   1   0      149.48      170.81     10.80 o 
  -2   1   0      428.84      418.01     17.58 o 
  -1   1   0    67720.33    69528.09   1923.57 o 
   2   1   0     7707.47     8192.26    224.51 o 
   3   1   0      531.08      609.83     26.79 o 
   4   1   0    35144.25    35457.16    389.18 o 
   5   1   0      286.02      275.03     13.41 o 
   6   1   0      987.41     1006.09     21.61 o 
   7   1   0     1839.54     1776.45     51.45 o 
   8   1   0     1228.90     1232.16     42.53 o 
   9   1   0     1404.17     1466.72     59.77 o 
  10   1   0     5729.06     5786.49    205.91 o 
  11   1   0        0.73       14.47     20.20 o 
  12   1   0      698.26      722.81     50.97 o 
 -11   2   0        1.23       50.57     23.96 o 
 -10   2   0      230.15      281.97     29.17 o 
  -9   2   0       63.73       41.80     17.34 o 
  -8   2   0      428.53      424.93     28.12 o 
  -7   2   0     3369.75     3244.17     72.39 o 
  -6   2   0      525.73      505.71     32.63 o 
  -5   2   0     8387.29     8181.10    134.02 o 
  -4   2   0       21.59       25.79      7.60 o 
  -3   2   0     7148.11     7622.26    217.91 o 
  -2   2   0     1529.32     1749.41     34.68 o 
  -1   2   0     2183.21     2316.63     83.72 o 
   1   2   0     2206.62     2340.78     56.88 o 
   2   2   0      628.46      678.87     26.49 o 
   3   2   0     3487.66     4133.56     80.14 o 
   4   2   0      163.20      156.56     11.53 o 
   5   2   0     1031.53     1033.92     26.95 o 
   6   2   0     4540.92     4577.05     64.16 o 
   7   2   0        0.17        3.82      6.97 o 
   8   2   0     4454.33     4540.47     88.83 o 
   9   2   0     3818.91     3802.46     83.08 o 
  10   2   0      133.71      129.62     24.30 o 
  11   2   0     1310.85     1352.78     87.28 o 
  12   2   0        5.77       11.65     21.56 o 
  13   2   0      254.66      309.74     40.83 o 
 -11   3   0      751.97      705.61     44.40 o 
 -10   3   0      191.33      198.30     31.35 o 
  -9   3   0       42.32        8.80     17.19 o 
  -8   3   0       10.95       24.40     14.85 o 
  -7   3   0       35.77       12.04     21.19 o 
  -6   3   0     7189.04     7002.17    123.17 o 
  -5   3   0      198.87      166.49     15.97 o 
  -4   3   0     5365.45     5013.69    101.68 o 
  -3   3   0      619.77      536.68     18.21 o 
  -2   3   0       70.65       64.42      8.41 o 
  -1   3   0     5467.79     5868.04    174.31 o 
   0   3   0      111.94      117.49     15.54 o 
   1   3   0      533.15      562.44     20.55 o 
   2   3   0     6803.27     7330.35    228.69 o 
   3   3   0     1763.70     1812.85     68.66 o 
   4   3   0      704.51      780.61     33.00 o 
   5   3   0      493.67      475.64     16.34 o 
   6   3   0     1335.93     1204.61     28.73 o 
   7   3   0    25907.00    25117.01    404.22 o 
   8   3   0      581.43      596.59     21.14 o 
   9   3   0     5728.25     5773.58    127.96 o 
  10   3   0     1467.57     1507.15     50.96 o 
  11   3   0      440.78      396.57     37.07 o 
  12   3   0       74.47       42.20     34.73 o 
  13   3   0        0.89       23.50     23.39 o 
 -10   4   0      661.04      636.29     41.65 o 
  -9   4   0      436.28      427.06     33.34 o 
  -8   4   0      179.91      122.23     28.97 o 
  -7   4   0       47.32       29.74     14.62 o 
  -6   4   0       22.68        9.51     11.47 o 
  -5   4   0     4541.34     4516.87     87.24 o 
  -4   4   0     1932.03     2007.28     41.99 o 
  -3   4   0     1035.17     1084.48     31.29 o 
  -2   4   0    15131.87    15066.32    277.74 o 
  -1   4   0      125.22       94.61     16.13 o 
   0   4   0    41629.00    44436.02    696.94 o 
   1   4   0    21907.82    22484.07    361.77 o 
   2   4   0     4248.43     4305.22     84.53 o 
   3   4   0     1421.69     1343.46     45.10 o 
   4   4   0     1395.37     1504.06     44.94 o 
   5   4   0      512.17      546.40     24.28 o 
   6   4   0    26164.33    25227.39    354.43 o 
   7   4   0       54.47       51.03     10.00 o 
   8   4   0    14494.75    14584.56    198.66 o 
   9   4   0      340.35      329.29     30.20 o 
  10   4   0       40.59       75.98     21.23 o 
  11   4   0        9.76      -19.93     13.66 o 
  12   4   0      179.20      171.66     31.99 o 
  13   4   0        7.98       -4.70     22.67 o 
 -10   5   0       81.17       64.27     24.98 o 
  -9   5   0      587.33      539.26     45.52 o 
  -8   5   0     1335.84     1272.07     50.15 o 
  -7   5   0      782.11      785.55     62.12 o 
  -6   5   0     1831.41     1877.49     73.51 o 
  -5   5   0     7035.65     6816.52    121.41 o 
  -4   5   0     1629.57     1529.97     57.31 o 
  -3   5   0     2342.15     2246.97     60.29 o 
  -2   5   0    14249.08    14521.51    214.45 o 
  -1   5   0     9981.88    10549.38    207.59 o 
   0   5   0     9553.88     9526.03    166.62 o 
   1   5   0     2903.68     3116.81     67.91 o 
   2   5   0     4751.85     4459.41     90.35 o 
   3   5   0       43.82       30.73      8.90 o 
   4   5   0       99.29       85.15     12.62 o 
   5   5   0    11311.45    10889.81    193.17 o 
   6   5   0       31.50       45.22     10.75 o 
   7   5   0     3834.50     3918.63     97.63 o 
   8   5   0     5449.45     5641.19    104.36 o 
   9   5   0       40.09       15.28     12.38 o 
  10   5   0     3322.29     3541.31     95.77 o 
  11   5   0      884.49     1030.70     53.10 o 
  12   5   0       75.31       70.86     25.83 o 
  13   5   0        2.97      -32.08     21.39 o 
  -9   6   0      289.60      225.26     35.60 o 
  -8   6   0       76.32       55.99     21.06 o 
  -7   6   0      461.14      517.57     39.68 o 
  -6   6   0     1010.16      925.59     45.94 o 
  -5   6   0      269.37      236.23     26.24 o 
  -4   6   0      898.66      933.68     52.49 o 
  -3   6   0       20.90        5.74      8.72 o 
  -2   6   0     1355.24     1438.42     38.52 o 
  -1   6   0      662.54      801.91     56.77 o 
   0   6   0      482.16      509.96     24.76 o 
   1   6   0    17109.79    17409.47    293.10 o 
   2   6   0     2473.18     2658.66     65.05 o 
   3   6   0     1932.53     2090.54     69.91 o 
   4   6   0      196.20      210.88     18.44 o 
   5   6   0     5577.90     5565.84    113.17 o 
   6   6   0      649.71      680.99     30.14 o 
   7   6   0        2.57       19.51     10.74 o 
   8   6   0      799.43      813.26     33.16 o 
   9   6   0     1570.06     1647.48     54.17 o 
  10   6   0      106.45      114.37     23.32 o 
  11   6   0       70.82       64.71     30.90 o 
  12   6   0      641.55      628.50     46.07 o 
  13   6   0       89.20       20.83     32.97 o 
  -9   7   0      404.35      491.55     68.99 o 
  -8   7   0      315.40      230.26     41.77 o 
  -7   7   0      529.89      478.02     40.94 o 
  -6   7   0       34.95       20.46     18.52 o 
  -5   7   0       55.62       52.64     18.75 o 
  -4   7   0      134.51      113.87     21.03 o 
  -3   7   0      584.58      635.86     29.81 o 
  -2   7   0        6.34       18.13     15.89 o 
  -1   7   0       15.97       18.17     10.81 o 
   0   7   0     4623.94     4660.23    145.85 o 
   1   7   0      526.10      511.34     27.79 o 
   2   7   0     8414.19     8370.62    160.55 o 
   3   7   0       48.03       56.79     23.60 o 
   4   7   0       81.57       98.72     14.30 o 
   5   7   0      331.77      373.00     24.75 o 
   6   7   0      643.34      577.47     31.73 o 
   7   7   0     5213.54     4940.14    106.60 o 
   8   7   0      794.87      808.10     54.28 o 
   9   7   0      854.94      882.04     45.78 o 
  10   7   0      220.78      261.25     42.01 o 
  11   7   0       28.89       57.60     27.18 o 
  12   7   0      214.35      221.46     85.24 o 
  13   7   0      492.39      531.66     78.60 o 
  -8   8   0       57.32       88.22     42.69 o 
  -7   8   0       76.26      117.49     28.82 o 
  -6   8   0      349.89      357.53     37.05 o 
  -5   8   0       47.09       48.05     20.36 o 
  -4   8   0        7.43       19.44     16.60 o 
  -3   8   0      824.75      896.91     46.77 o 
  -2   8   0      388.92      425.31     30.91 o 
  -1   8   0      396.93      346.20     25.70 o 
   0   8   0      474.73      488.15     22.88 o 
   1   8   0    12094.61    11877.63    356.43 o 
   2   8   0     2936.78     3142.76     79.40 o 
   3   8   0     1084.87     1104.99     43.57 o 
   4   8   0     1785.02     1710.66     85.96 o 
   5   8   0     1443.56     1442.76     64.95 o 
   6   8   0     9457.32     8543.17    219.68 o 
   7   8   0      693.63      673.12     37.61 o 
   8   8   0     1577.07     1448.87     55.54 o 
   9   8   0      657.66      640.60     41.00 o 
  10   8   0      657.99      654.74     44.11 o 
  11   8   0      740.22      805.76     62.48 o 
  12   8   0     1294.83     1623.57     87.54 o 
  13   8   0       52.72       82.01     36.49 o 
  -7   9   0      644.95      653.05     51.43 o 
  -6   9   0       86.60       71.08     25.99 o 
  -5   9   0       15.40        5.52     19.22 o 
  -4   9   0      239.77      264.37     30.50 o 
  -3   9   0     1436.01     1276.82     52.95 o 
  -2   9   0      386.87      446.11     34.12 o 
  -1   9   0      229.49      248.97     34.03 o 
   0   9   0     2105.97     2228.05     87.54 o 
   1   9   0     3023.77     2965.04     92.31 o 
   2   9   0        4.13       -0.54     12.84 o 
   3   9   0       33.48       14.43     15.82 o 
   4   9   0     2112.92     2065.79     81.82 o 
   5   9   0     1282.34     1255.59     64.30 o 
   6   9   0     2341.90     2288.67     70.48 o 
   7   9   0      694.02      638.40     37.49 o 
   8   9   0     6319.90     6396.25    164.06 o 
   9   9   0      795.04      831.08     47.11 o 
  10   9   0     1483.85     1461.58     62.82 o 
  11   9   0     3951.85     3935.62    112.55 o 
  12   9   0      680.93      699.55     63.70 o 
  13   9   0       39.99       53.16     35.29 o 
  -6  10   0        7.13       26.59     36.80 o 
  -5  10   0      849.65      773.02     66.15 o 
  -4  10   0        4.98       14.46     25.96 o 
  -3  10   0     1879.68     1850.98    114.03 o 
  -2  10   0     1832.27     1753.41     77.62 o 
  -1  10   0     1894.15     1768.23     65.22 o 
   0  10   0     3482.97     3641.50    124.66 o 
   1  10   0      146.87      105.93     42.34 o 
   2  10   0      928.67     1022.67     47.11 o 
   3  10   0      139.54      174.99     37.16 o 
   4  10   0      424.74      469.42     34.77 o 
   5  10   0     1089.63     1032.80     61.50 o 
   6  10   0     3681.39     3438.79    120.22 o 
   7  10   0     5011.32     4885.91    153.43 o 
   8  10   0      485.51      444.04     48.52 o 
   9  10   0     1703.38     1723.78    106.47 o 
  10  10   0      288.43      279.24     34.85 o 
  11  10   0      203.57      233.36     34.57 o 
  12  10   0        4.41      -15.59     38.94 o 
  13  10   0      368.06      392.41     82.12 o 
  -5  11   0      265.94      292.14     48.84 o 
  -4  11   0      981.93     1001.86     71.68 o 
  -3  11   0      567.05      511.42     53.37 o 
  -2  11   0     1622.73     1662.52     87.99 o 
  -1  11   0     1498.33     1573.59     64.55 o 
   0  11   0     2242.28     2350.36     99.11 o 
   1  11   0      576.12      540.93     56.18 o 
   2  11   0      386.42      372.06     33.39 o 
   3  11   0     3216.94     3227.74     92.07 o 
   4  11   0     2717.66     2762.88     84.90 o 
   5  11   0      421.05      435.25     57.61 o 
   6  11   0     3950.14     3756.35    166.70 o 
   7  11   0       35.23       14.71     23.01 o 
   8  11   0      606.52      650.09     60.46 o 
   9  11   0       44.99       51.03     29.54 o 
  10  11   0     1419.82     1519.43     87.27 o 
  11  11   0      206.29      171.27     44.75 o 
  12  11   0       90.26       36.99     49.64 o 
  -4  12   0      144.30      124.64     58.06 o 
  -3  12   0     1203.19     1138.08     75.84 o 
  -2  12   0      417.39      406.96     48.85 o 
  -1  12   0     1162.73     1190.91    147.20 o 
   0  12   0      249.41      351.61     36.32 o 
   1  12   0      753.07      782.31     85.97 o 
   2  12   0      199.71      150.12     35.18 o 
   3  12   0        0.92      -12.66     17.53 o 
   4  12   0       22.30       26.30     18.23 o 
   5  12   0     1502.81     1504.87     77.07 o 
   6  12   0      176.81      243.16     40.54 o 
   7  12   0     1153.96     1330.33    151.13 o 
   8  12   0      341.62      414.29     52.73 o 
   9  12   0        3.68       19.30     40.99 o 
  10  12   0       62.13       55.79     29.63 o 
  11  12   0      597.31      534.37     64.87 o 
  12  12   0      714.68      866.60     78.41 o 
  -3  13   0        2.45      -27.47     32.63 o 
  -2  13   0        0.34      -36.98     25.08 o 
  -1  13   0       61.11       36.58     42.07 o 
   0  13   0        1.04        0.92     25.22 o 
   1  13   0       28.50        7.15     21.15 o 
   2  13   0      533.70      589.74     59.01 o 
   3  13   0       26.55       17.62     31.15 o 
   4  13   0        7.17       -3.22     18.46 o 
   5  13   0      425.49      435.88     49.87 o 
   6  13   0      270.78      302.37     46.22 o 
   7  13   0     3323.64     3455.48    133.56 o 
   8  13   0      128.86      157.36     39.95 o 
   9  13   0        0.77       -0.61     33.06 o 
  10  13   0      548.08      442.72     76.14 o 
  11  13   0      115.48       52.80     85.00 o 
  -1  14   0      167.87      102.39     69.39 o 
   0  14   0       16.59       65.88     27.28 o 
   1  14   0        5.48      -15.72     20.06 o 
   2  14   0      361.97      411.80     41.79 o 
   3  14   0     1039.21     1248.23     91.36 o 
   4  14   0     2049.94     2042.35    104.76 o 
   5  14   0     1990.05     1964.37     96.29 o 
   6  14   0     4411.03     4286.66    153.05 o 
   7  14   0      221.71      232.03     44.03 o 
   8  14   0      165.47      101.51     38.36 o 
   9  14   0      276.43      303.46     67.17 o 
  10  14   0       92.73       63.13     41.23 o 
  11  14   0      137.08       99.30     42.40 o 
   1  15   0      504.81      580.40     50.66 o 
   2  15   0       23.36      -32.18     41.41 o 
   3  15   0       26.16      104.74     30.33 o 
   4  15   0      725.71      762.96     97.66 o 
   5  15   0      727.59      506.74     93.87 o 
   6  15   0     1052.46     1281.85    135.06 o 
   7  15   0        5.10      -10.11     26.23 o 
   8  15   0     1039.11     1240.63     88.69 o 
   9  15   0       24.20      -24.39     74.47 o 
   4  16   0      285.60      349.04     99.57 o 
   5  16   0        0.74      -62.99     43.80 o 
   6  16   0        3.61      -40.81     46.31 o 
   7  16   0      838.84      867.46     75.71 o 
  -5 -16   1       48.17       59.73     57.29 o 
  -9 -15   1       10.48       19.84     32.71 o 
  -8 -15   1      488.37      517.27     64.64 o 
  -7 -15   1       23.62      -18.22     30.12 o 
  -6 -15   1        0.19      -23.02     77.01 o 
  -5 -15   1      168.16      148.87     60.21 o 
  -4 -15   1      198.64      230.66     48.95 o 
  -3 -15   1      168.25      192.79     47.15 o 
  -2 -15   1      238.67      178.28     62.33 o 
  -1 -15   1      107.94       66.59     29.35 o 
 -10 -14   1      146.51      157.32     44.77 o 
  -9 -14   1      118.83      138.24     40.43 o 
  -8 -14   1     1560.71     1748.56    120.01 o 
  -7 -14   1       28.21       40.17     34.31 o 
  -6 -14   1      672.22      639.82     62.40 o 
  -5 -14   1      346.54      327.93     48.07 o 
  -4 -14   1      181.74      189.84     43.10 o 
  -3 -14   1     1258.79     1451.62    117.85 o 
  -2 -14   1      358.47      400.14     55.36 o 
  -1 -14   1      324.17      336.96     65.05 o 
   0 -14   1       62.22       32.51     25.75 o 
   1 -14   1        5.39        8.76     31.25 o 
 -11 -13   1      107.06      123.65     50.34 o 
 -10 -13   1      329.85      404.15     61.00 o 
  -9 -13   1     1050.01     1114.73    111.67 o 
  -8 -13   1        9.81      -10.73     26.32 o 
  -7 -13   1     4902.89     5135.66    172.81 o 
  -6 -13   1      157.35      178.72     39.47 o 
  -5 -13   1      762.95      843.52     65.40 o 
  -4 -13   1       38.37       56.16     27.19 o 
  -3 -13   1      589.40      566.45     57.80 o 
  -2 -13   1      934.05      771.73     66.50 o 
  -1 -13   1      411.53      527.03     57.37 o 
   0 -13   1      242.30      286.43     47.13 o 
   1 -13   1       91.63       30.19     21.96 o 
   2 -13   1        3.06       43.35     39.67 o 
   3 -13   1       50.11       62.39     34.85 o 
 -12 -12   1      106.93      289.87     78.36 o 
 -11 -12   1       27.67        0.95     56.04 o 
 -10 -12   1      225.20      204.18     45.13 o 
  -9 -12   1       28.51       32.72     28.14 o 
  -8 -12   1     5452.84     5275.51    175.36 o 
  -7 -12   1       68.34       64.75     49.40 o 
  -6 -12   1     3720.52     3820.59    137.70 o 
  -5 -12   1      292.02      359.50     53.09 o 
  -4 -12   1      446.05      407.28     36.57 o 
  -3 -12   1      515.70      495.66     39.81 o 
  -2 -12   1        2.32        6.52     22.30 o 
  -1 -12   1       25.15       26.29     24.70 o 
   0 -12   1      315.76      358.39     47.74 o 
   1 -12   1       24.63       30.32     33.17 o 
   2 -12   1      110.35      128.29     55.00 o 
   3 -12   1      201.42      163.21     51.28 o 
   4 -12   1      230.79      183.48     56.04 o 
 -12 -11   1     1053.89      910.16    109.86 o 
 -11 -11   1      561.03      600.96     66.45 o 
 -10 -11   1     2273.12     2416.66    113.35 o 
  -9 -11   1      525.37      527.17     75.16 o 
  -8 -11   1       25.12       47.68     27.35 o 
  -7 -11   1      579.02      483.97     58.96 o 
  -6 -11   1      373.66      481.46     50.26 o 
  -5 -11   1      896.28      979.07     65.57 o 
  -4 -11   1      405.25      444.53     85.63 o 
  -3 -11   1      568.50      656.31     41.51 o 
  -2 -11   1       87.54       77.24     28.84 o 
  -1 -11   1       46.91      100.05     28.01 o 
   0 -11   1     1438.18     1368.55     74.54 o 
   1 -11   1       24.04        0.51     21.94 o 
   2 -11   1     2695.58     2712.62    107.48 o 
   3 -11   1       17.63        1.22     35.39 o 
   4 -11   1      949.05      972.82    114.45 o 
   5 -11   1        0.31       71.18     33.30 o 
 -12 -10   1      267.79      275.52     60.46 o 
 -11 -10   1     1863.09     1940.43     78.31 o 
 -10 -10   1      278.90      326.68     49.27 o 
  -9 -10   1       87.53       18.87     28.07 o 
  -8 -10   1      997.77      927.93     66.14 o 
  -7 -10   1       22.37       31.26     23.83 o 
  -6 -10   1     1306.33     1141.92     67.51 o 
  -5 -10   1       50.96       40.39     30.00 o 
  -4 -10   1      282.24      316.04     47.00 o 
  -3 -10   1     1471.33     1426.91     65.19 o 
  -2 -10   1     2641.62     2724.42     79.45 o 
  -1 -10   1      699.26      674.73     38.97 o 
   0 -10   1     3500.65     3433.53    119.99 o 
   1 -10   1      525.36      543.51     49.19 o 
   2 -10   1      261.55      298.15     40.78 o 
   3 -10   1     2787.23     2773.95    108.03 o 
   4 -10   1       65.69       86.21     78.19 o 
   5 -10   1      898.64      826.68     78.29 o 
   6 -10   1       46.10       90.81     35.60 o 
 -13  -9   1      174.44      125.33     40.17 o 
 -12  -9   1      439.38      564.74     59.80 o 
 -11  -9   1      218.69      173.77     38.77 o 
 -10  -9   1       30.68       -0.93     20.34 o 
  -9  -9   1     3928.72     3642.53    102.26 o 
  -8  -9   1     1660.35     1682.81     63.40 o 
  -7  -9   1     9631.79     9487.41    420.48 o 
  -6  -9   1      274.80      278.73     37.62 o 
  -5  -9   1     2966.34     2874.90    105.62 o 
  -4  -9   1        8.81       15.24     18.69 o 
  -3  -9   1       16.08        8.69     17.81 o 
  -2  -9   1     1074.50     1052.26     44.64 o 
  -1  -9   1     3514.22     3630.67     90.83 o 
   0  -9   1     3635.18     3587.69    118.36 o 
   1  -9   1      972.36      951.70     57.43 o 
   2  -9   1      125.71      105.95     42.21 o 
   3  -9   1      241.83      235.06     34.36 o 
   4  -9   1      191.54      164.53     25.63 o 
   5  -9   1      121.74       81.24     22.61 o 
   6  -9   1        5.86       -4.44     21.75 o 
   7  -9   1       20.02       -1.24     24.68 o 
 -13  -8   1     1533.48     1604.76    118.17 o 
 -12  -8   1      348.41      440.52     55.64 o 
 -11  -8   1       36.73        8.25     28.54 o 
 -10  -8   1      489.22      430.70     52.79 o 
  -9  -8   1     5193.11     5055.31    137.29 o 
  -8  -8   1     4611.27     4754.36    115.94 o 
  -7  -8   1     4582.43     4497.99    107.77 o 
  -6  -8   1      689.01      691.71     43.01 o 
  -5  -8   1      800.69      863.32     37.11 o 
  -4  -8   1      118.84      139.34     16.36 o 
  -3  -8   1     2047.62     2008.70     70.00 o 
  -2  -8   1     8896.13     8932.92    173.67 o 
  -1  -8   1     3517.25     3614.79     87.10 o 
   0  -8   1     1020.50     1010.08     32.74 o 
   1  -8   1        3.64       -6.34     10.63 o 
   2  -8   1     2735.42     2673.42    184.47 o 
   3  -8   1      326.61      475.10     41.07 o 
   4  -8   1     2460.10     2405.07     74.06 o 
   5  -8   1        9.48       30.35     18.18 o 
   6  -8   1       33.02        6.07     18.96 o 
   7  -8   1      165.31      147.52     30.98 o 
   8  -8   1      145.53       93.58     36.46 o 
 -13  -7   1      668.46      596.04     63.66 o 
 -12  -7   1      213.40      248.16     44.80 o 
 -11  -7   1        1.54      -17.79     36.96 o 
 -10  -7   1     4326.57     4306.59    138.96 o 
  -9  -7   1     2527.35     2477.87     77.83 o 
  -8  -7   1     7988.46     7799.20    162.63 o 
  -7  -7   1      495.14      669.40     47.78 o 
  -6  -7   1    11764.78    11604.30    324.07 o 
  -5  -7   1      310.55      326.41     24.53 o 
  -4  -7   1     9588.91     8958.26    165.36 o 
  -3  -7   1     3105.38     2959.86     75.53 o 
  -2  -7   1      523.39      491.41     28.39 o 
  -1  -7   1       21.92       14.93     11.26 o 
   0  -7   1      632.19      641.34     24.40 o 
   1  -7   1     3262.43     3337.94     69.47 o 
   2  -7   1     1441.64     1367.87     60.82 o 
   3  -7   1     1373.81     1420.83     60.14 o 
   4  -7   1      151.82      136.96     21.60 o 
   5  -7   1      487.78      483.59     34.68 o 
   6  -7   1      227.78      271.52     30.23 o 
   7  -7   1      188.01      173.89     30.56 o 
   8  -7   1      320.90      333.55     38.07 o 
   9  -7   1      103.72       84.63     31.00 o 
 -13  -6   1        0.40       12.56     30.09 o 
 -12  -6   1      185.52      119.34     37.21 o 
 -11  -6   1       80.43       84.82     27.16 o 
 -10  -6   1      341.11      416.14     35.46 o 
  -9  -6   1      284.07      281.28     24.56 o 
  -8  -6   1     2016.63     2026.46     54.49 o 
  -7  -6   1    13221.10    13259.40    204.76 o 
  -6  -6   1     1350.54     1253.92     59.57 o 
  -5  -6   1     4290.57     4177.52     92.70 o 
  -4  -6   1       12.18       64.84     37.16 o 
  -3  -6   1     5197.87     5064.83    131.13 o 
  -2  -6   1     4568.76     4613.23     97.66 o 
  -1  -6   1      145.93      188.79     18.24 o 
   0  -6   1    36839.57    37991.19    608.51 o 
   1  -6   1     3260.70     3228.85     61.05 o 
   2  -6   1    10666.65    10864.20    194.94 o 
   3  -6   1       83.48      109.25     25.99 o 
   4  -6   1      224.22      224.55     16.95 o 
   5  -6   1      375.11      401.94     33.11 o 
   6  -6   1      136.82      147.04     23.26 o 
   7  -6   1      131.34       96.75     25.92 o 
   8  -6   1      572.52      593.89     58.50 o 
   9  -6   1      268.26      264.22     37.49 o 
 -13  -5   1      250.61      305.32     43.17 o 
 -12  -5   1      324.40      377.13     39.84 o 
 -11  -5   1      227.57      315.36     35.01 o 
 -10  -5   1       90.44      110.44     24.41 o 
  -9  -5   1     2713.00     2624.36     77.57 o 
  -8  -5   1     5210.62     5039.67     97.30 o 
  -7  -5   1      931.70      918.35     33.65 o 
  -6  -5   1    11927.55    11673.85    179.41 o 
  -5  -5   1    14869.48    15510.92    225.93 o 
  -4  -5   1     1419.23     1356.44     41.78 o 
  -3  -5   1      933.71     1020.89     32.60 o 
  -2  -5   1    10874.88    11152.34    254.28 o 
  -1  -5   1    21439.01    22476.84    368.20 o 
   0  -5   1     6511.80     6381.09    119.50 o 
   1  -5   1    41340.62    44427.21    700.83 o 
   2  -5   1     4981.10     4946.13     84.68 o 
   3  -5   1     6631.54     6465.56    107.93 o 
   4  -5   1     2289.66     2312.65     69.21 o 
   5  -5   1       73.31       86.55     27.95 o 
   6  -5   1      652.14      642.27     31.81 o 
   7  -5   1     1361.03     1344.98     46.89 o 
   8  -5   1        6.12       29.59     17.65 o 
   9  -5   1      229.79      184.78     26.70 o 
  10  -5   1        4.89        6.42     22.02 o 
 -13  -4   1      199.00      237.36     38.51 o 
 -12  -4   1       18.49        8.08     21.58 o 
 -11  -4   1     1052.45     1061.97     54.55 o 
 -10  -4   1      724.65      706.19     42.94 o 
  -9  -4   1     1471.38     1392.08     55.40 o 
  -8  -4   1     1624.99     1688.77     42.09 o 
  -7  -4   1     1005.53     1071.06     29.79 o 
  -6  -4   1     2859.07     2735.95     58.64 o 
  -5  -4   1       11.45        4.48      8.73 o 
  -4  -4   1      221.10      242.54     20.14 o 
  -3  -4   1     8752.61     9498.50    164.47 o 
  -2  -4   1    22078.17    22990.35    452.52 o 
  -1  -4   1     1976.27     2210.47     51.43 o 
   0  -4   1     6912.45     6951.06    124.75 o 
   1  -4   1    16489.50    18094.12    294.43 o 
   2  -4   1     3270.55     3133.99     64.89 o 
   3  -4   1     1249.43     1291.25     51.85 o 
   4  -4   1     5671.58     5641.29     97.94 o 
   5  -4   1     1317.33     1238.81     42.19 o 
   6  -4   1       58.17       41.90     13.67 o 
   7  -4   1      438.60      488.36     33.36 o 
   8  -4   1     2581.34     2562.32     80.30 o 
   9  -4   1      126.54      110.89     23.02 o 
  10  -4   1     1793.79     1979.26     67.06 o 
  11  -4   1        1.82      -16.74     20.89 o 
 -13  -3   1      128.86      123.81     33.38 o 
 -12  -3   1      230.81      259.54     36.49 o 
 -11  -3   1      113.92       99.18     26.41 o 
 -10  -3   1      201.54      169.10     22.62 o 
  -9  -3   1      563.50      482.05     46.69 o 
  -8  -3   1       12.37       -0.34     11.31 o 
  -7  -3   1      989.76     1058.38     31.55 o 
  -6  -3   1     5088.41     5017.28     77.61 o 
  -5  -3   1      901.46      993.74     36.84 o 
  -4  -3   1    29711.20    29849.25    407.72 o 
  -3  -3   1     1623.60     1630.93     53.75 o 
  -2  -3   1      136.28      162.07     17.65 o 
  -1  -3   1     2252.98     2151.10     48.75 o 
   0  -3   1     3258.13     3250.01     74.04 o 
   1  -3   1       47.31       88.76     15.12 o 
   2  -3   1     6011.16     6557.92    118.78 o 
   3  -3   1    10946.36    10669.86    215.42 o 
   4  -3   1       57.47       77.97      9.62 o 
   5  -3   1      635.15      621.72     32.90 o 
   6  -3   1       42.43       68.75     18.39 o 
   7  -3   1    10389.78    10174.26    181.54 o 
   8  -3   1      744.36      665.64     33.80 o 
   9  -3   1     2661.18     2683.13     72.71 o 
  10  -3   1      165.74      116.79     23.14 o 
  11  -3   1      338.86      327.15     34.24 o 
 -12  -2   1      773.56      681.63    109.47 o 
 -11  -2   1       95.94       69.61     23.37 o 
 -10  -2   1     1278.44     1275.87     84.66 o 
  -9  -2   1      863.30      877.71     37.28 o 
  -8  -2   1     8851.51     8690.54    184.48 o 
  -7  -2   1      491.22      520.84     24.86 o 
  -6  -2   1      349.41      345.35     15.98 o 
  -5  -2   1     5429.65     5513.08     80.64 o 
  -4  -2   1     1429.66     1444.43     28.80 o 
  -3  -2   1     4152.25     4430.47     83.88 o 
  -2  -2   1    12657.29    12844.06    331.21 o 
  -1  -2   1    24645.10    26715.92    508.82 o 
   0  -2   1    36395.11    37369.00    733.37 o 
   1  -2   1    10283.68    10078.41    208.88 o 
   2  -2   1     3371.95     3757.13    157.49 o 
   3  -2   1     1385.09     1425.77     41.12 o 
   4  -2   1     5874.41     6087.04     87.63 o 
   5  -2   1     1632.77     1647.88     35.21 o 
   6  -2   1     2161.89     2095.03     50.93 o 
   7  -2   1       27.26       12.61     11.15 o 
   8  -2   1     9615.38     9497.20    162.07 o 
   9  -2   1      162.33      153.24     22.24 o 
  10  -2   1     1629.65     1732.29     58.90 o 
  11  -2   1       18.85       11.21     22.85 o 
  12  -2   1        9.77       14.41     26.54 o 
 -12  -1   1        1.75      -17.27     21.18 o 
 -11  -1   1       10.95        1.87     20.07 o 
 -10  -1   1       41.49       52.90     21.15 o 
  -9  -1   1     2918.28     2951.74     71.27 o 
  -8  -1   1     3554.01     3509.16     66.77 o 
  -7  -1   1        6.10        7.21      8.83 o 
  -6  -1   1       44.36       82.30     11.24 o 
  -5  -1   1    15535.50    15531.51    184.66 o 
  -4  -1   1     7174.52     7266.00     98.19 o 
  -3  -1   1     3618.18     3643.21     81.04 o 
  -2  -1   1      849.64     1018.75     32.93 o 
   0  -1   1       94.24      109.44      9.25 o 
   1  -1   1     2338.22     2548.44     82.39 o 
   2  -1   1    11777.12    11781.70    238.87 o 
   3  -1   1     6099.65     6197.33    113.55 o 
   4  -1   1    16770.72    17174.57    217.51 o 
   5  -1   1       57.08       67.65      8.92 o 
   6  -1   1     2843.87     2737.53     52.80 o 
   7  -1   1     7845.30     7538.34    128.80 o 
   8  -1   1     9877.50     9650.88    161.66 o 
   9  -1   1     6349.86     6447.30    122.82 o 
  10  -1   1     2102.28     2174.96     64.56 o 
  11  -1   1     1248.07     1325.63     86.87 o 
  12  -1   1        8.31       20.37     23.52 o 
 -12   0   1      365.84      310.12     40.94 o 
 -11   0   1       52.30       42.62     23.13 o 
 -10   0   1     2558.17     2511.18     69.64 o 
  -9   0   1      829.36      760.07     36.45 o 
  -8   0   1     4068.14     3992.76     84.25 o 
  -7   0   1     3710.73     3686.66     66.55 o 
  -6   0   1      538.43      587.04     27.22 o 
  -5   0   1       18.95       20.40      7.92 o 
  -4   0   1      919.00      869.85     22.41 o 
  -3   0   1      689.56      636.85     17.27 o 
  -2   0   1      896.32      841.31     23.76 o 
   1   0   1    23455.00    25222.44    705.74 o 
   2   0   1       16.80       22.60      9.73 o 
   3   0   1     2536.30     2952.48     43.87 o 
   4   0   1      140.41      165.27     10.31 o 
   5   0   1      561.64      601.25     16.93 o 
   6   0   1      892.74      947.93     22.85 o 
   7   0   1      287.65      309.95     17.93 o 
   8   0   1      197.72      198.39     20.08 o 
   9   0   1     3079.95     3102.51     73.09 o 
  10   0   1      134.70      166.83     27.83 o 
  11   0   1     1552.65     1532.68     67.85 o 
  12   0   1        1.95      -11.65     23.81 o 
 -11   1   1        0.21      -29.68     19.79 o 
 -10   1   1     1182.82     1136.10     47.63 o 
  -9   1   1       34.75        4.51     14.83 o 
  -8   1   1     3079.30     3022.60     72.28 o 
  -7   1   1      491.47      458.78     25.75 o 
  -6   1   1     1039.22      986.21     28.35 o 
  -5   1   1     5734.59     5948.51     88.65 o 
  -4   1   1     2291.36     2360.89     42.36 o 
  -3   1   1     1179.51     1282.37     26.02 o 
  -2   1   1     3365.16     3561.03     67.85 o 
  -1   1   1    12380.63    13187.35    376.93 o 
   0   1   1    10896.55    11556.44    328.81 o 
   3   1   1     5463.90     5825.97     87.06 o 
   4   1   1    28389.12    28921.49    366.41 o 
   5   1   1    19799.64    20552.87    232.79 o 
   6   1   1      222.95      226.68     10.82 o 
   7   1   1     4553.62     4689.50     67.23 o 
   8   1   1      367.37      351.92     19.51 o 
   9   1   1     1665.58     1594.48     82.99 o 
  10   1   1       36.96       34.44     18.47 o 
  11   1   1     1764.68     1769.68     70.67 o 
  12   1   1      198.01      199.37     33.36 o 
  13   1   1      837.54      908.50     60.51 o 
 -11   2   1      695.50      578.89     49.78 o 
 -10   2   1      578.35      567.91     37.43 o 
  -9   2   1     2670.12     2681.80     72.29 o 
  -8   2   1      337.62      329.78     29.48 o 
  -7   2   1       12.08       -6.75     13.72 o 
  -6   2   1     3401.28     3418.19     72.64 o 
  -5   2   1        1.04        5.03      7.61 o 
  -4   2   1      188.56      200.05     15.12 o 
  -3   2   1     5589.92     6006.22     97.21 o 
  -2   2   1    22733.10    23602.58    325.77 o 
  -1   2   1     3186.65     3277.15     76.24 o 
   0   2   1      882.61     1019.25     43.46 o 
   1   2   1    16600.25    17772.42    498.19 o 
   2   2   1     5696.67     5928.30    123.94 o 
   3   2   1     4986.10     4806.42     86.70 o 
   4   2   1    14750.70    15501.81    194.87 o 
   5   2   1     2660.66     2571.32     44.48 o 
   6   2   1    28417.19    27950.17    314.24 o 
   7   2   1      554.90      562.33     19.26 o 
   8   2   1     2573.22     2626.54     49.11 o 
   9   2   1     5674.68     5507.63    105.11 o 
  10   2   1       17.64       -0.02     16.34 o 
  11   2   1      453.05      438.00     85.09 o 
  12   2   1       59.74       97.44     38.64 o 
  13   2   1       49.89       65.43     27.69 o 
 -11   3   1        2.34      -16.34     23.67 o 
 -10   3   1     2314.18     2279.15     93.97 o 
  -9   3   1      584.39      628.05     39.87 o 
  -8   3   1     1508.15     1559.99     52.50 o 
  -7   3   1     7516.29     7419.11    134.75 o 
  -6   3   1     2595.43     2493.77     61.32 o 
  -5   3   1      491.23      527.31     35.88 o 
  -4   3   1     5298.18     5207.53     92.55 o 
  -3   3   1    30766.23    31211.48    491.40 o 
  -2   3   1     4032.28     4484.43     66.69 o 
  -1   3   1     2704.82     2951.04     73.88 o 
   0   3   1     4741.48     4871.18    111.45 o 
   1   3   1     4387.22     4408.71     80.14 o 
   2   3   1     4006.08     4055.23     93.43 o 
   3   3   1     2452.26     2553.08     53.96 o 
   4   3   1     4793.27     4766.17     90.64 o 
   5   3   1    19421.07    20399.78    285.51 o 
   6   3   1     2326.62     2576.35     41.39 o 
   7   3   1     8332.39     8228.88    122.60 o 
   8   3   1    23359.48    23697.25    274.84 o 
   9   3   1     2473.04     2585.63     88.38 o 
  10   3   1     3597.74     3692.46     83.33 o 
  11   3   1       93.35       68.57     21.70 o 
  12   3   1      159.38      142.18     29.23 o 
  13   3   1       49.94       28.49     25.55 o 
 -10   4   1      161.64      235.90     30.99 o 
  -9   4   1       88.34       69.07     20.70 o 
  -8   4   1     4841.14     4614.09    102.36 o 
  -7   4   1      373.61      399.98     33.17 o 
  -6   4   1     4107.21     4179.32    104.65 o 
  -5   4   1       52.59       49.58     12.82 o 
  -4   4   1     3865.78     3712.76     76.09 o 
  -3   4   1      315.10      260.15     16.34 o 
  -2   4   1     1814.02     1913.06     59.12 o 
  -1   4   1       25.69       45.07     11.56 o 
   0   4   1     1550.34     1614.53     33.14 o 
   1   4   1      138.95      107.38     11.08 o 
   2   4   1      738.22      797.57     26.40 o 
   3   4   1    17047.34    18190.94    403.92 o 
   4   4   1     9481.82     9558.92    165.75 o 
   5   4   1      368.35      364.39     17.48 o 
   6   4   1     5897.06     5718.48    110.68 o 
   7   4   1    16655.74    17073.27    201.43 o 
   8   4   1     1182.26     1152.02     33.50 o 
   9   4   1    13235.64    13224.60    185.08 o 
  10   4   1       11.74       38.93     20.78 o 
  11   4   1     1825.33     1879.46     59.49 o 
  12   4   1        5.00       17.47     20.73 o 
  13   4   1       43.46       49.38     24.95 o 
 -10   5   1      128.74       98.24     46.46 o 
  -9   5   1     1104.21     1116.02     51.72 o 
  -8   5   1      915.21      876.69     51.69 o 
  -7   5   1     1036.69     1018.45     43.43 o 
  -6   5   1      459.11      389.49     27.45 o 
  -5   5   1      530.85      511.22     38.49 o 
  -4   5   1     6931.33     6861.07    148.15 o 
  -3   5   1     2564.39     2433.01     78.39 o 
  -2   5   1     5170.03     5063.82    124.18 o 
  -1   5   1      528.46      602.66     18.82 o 
   0   5   1      143.72      144.69     11.22 o 
   1   5   1      251.03      239.12     16.23 o 
   2   5   1     2385.98     2520.55     58.40 o 
   3   5   1     1115.41     1135.39     42.21 o 
   4   5   1     4738.53     4489.70     89.96 o 
   5   5   1     1032.22     1081.31     37.28 o 
   6   5   1     1572.59     1634.43     90.62 o 
   7   5   1      159.84      208.09     17.25 o 
   8   5   1     5897.43     6008.10    108.25 o 
   9   5   1        8.94       17.15     11.41 o 
  10   5   1       42.42       12.25     23.14 o 
  11   5   1      185.55      194.59     27.98 o 
  12   5   1       20.69       35.01     29.35 o 
  13   5   1      267.86      315.94     39.51 o 
  -9   6   1       94.79      127.96     26.67 o 
  -8   6   1      105.52      109.67     36.41 o 
  -7   6   1     1561.78     1485.39     53.68 o 
  -6   6   1        0.85       -5.01     12.54 o 
  -5   6   1      437.17      413.22     27.17 o 
  -4   6   1       71.39       24.30     15.59 o 
  -3   6   1    11428.10    11660.29    200.40 o 
  -2   6   1      714.76      730.43     24.86 o 
  -1   6   1     6941.75     7784.91    122.40 o 
   0   6   1     3670.20     3739.44     68.20 o 
   1   6   1      228.05      152.58     15.85 o 
   2   6   1      738.27      785.74     31.35 o 
   3   6   1     3325.02     3489.68     71.53 o 
   4   6   1    12584.86    12140.64    263.02 o 
   5   6   1     5604.05     5547.21    111.58 o 
   6   6   1     1881.90     1775.61     42.84 o 
   7   6   1     6328.52     6247.76    171.04 o 
   8   6   1     1336.67     1224.44     39.97 o 
   9   6   1      783.49      761.04     33.85 o 
  10   6   1      842.00      860.97     33.81 o 
  11   6   1       89.53      118.42     24.68 o 
  12   6   1     2030.88     2038.39     76.01 o 
  13   6   1       60.98       40.46     31.98 o 
  -8   7   1      205.46      245.28     35.38 o 
  -7   7   1     2351.95     2589.44     86.91 o 
  -6   7   1      140.07      109.17     36.02 o 
  -5   7   1       19.98        8.63     16.12 o 
  -4   7   1      120.29      123.90     20.91 o 
  -3   7   1      521.85      506.13     26.55 o 
  -2   7   1     2894.74     2786.82     73.65 o 
  -1   7   1     8386.66     8244.06    159.85 o 
   0   7   1    10053.31    10179.71    139.80 o 
   1   7   1     2725.35     2671.51     66.73 o 
   2   7   1     3533.48     3672.03     84.49 o 
   3   7   1     9605.02     9023.37    141.11 o 
   4   7   1     3087.55     3006.01     69.56 o 
   5   7   1     7554.63     7947.96    150.72 o 
   6   7   1       17.05       10.00      8.94 o 
   7   7   1     3894.04     3828.92     75.79 o 
   8   7   1      744.04      706.72     31.10 o 
   9   7   1       23.36       35.76     13.86 o 
  10   7   1     1131.22     1163.12     90.59 o 
  11   7   1      594.03      623.57     53.69 o 
  12   7   1      129.44      161.12     67.31 o 
  13   7   1       32.70       27.65     29.61 o 
  -8   8   1     3756.42     4036.09    121.56 o 
  -7   8   1        3.76      -19.82     19.67 o 
  -6   8   1      460.33      435.46     54.39 o 
  -5   8   1      205.80      228.59     29.08 o 
  -4   8   1       58.26       47.54     18.36 o 
  -3   8   1      282.54      258.63     30.95 o 
  -2   8   1     6860.65     6725.23    168.27 o 
  -1   8   1      568.55      568.78     33.09 o 
   0   8   1      948.69      923.86     27.80 o 
   1   8   1       15.53       15.42      9.41 o 
   2   8   1     6586.84     6654.42    145.13 o 
   3   8   1      243.46      259.01     16.12 o 
   4   8   1       14.14        9.29     12.55 o 
   5   8   1     1764.30     1822.91     54.09 o 
   6   8   1     1934.36     1794.10     74.63 o 
   7   8   1     1421.08     1425.13     67.89 o 
   8   8   1     1831.07     1859.38     63.12 o 
   9   8   1      118.49       93.08     26.08 o 
  10   8   1      131.19      122.11     24.93 o 
  11   8   1     1199.55     1256.19     65.36 o 
  12   8   1      211.91      247.15     54.58 o 
  13   8   1      373.12      414.61     54.20 o 
  -7   9   1      527.82      514.23     47.69 o 
  -6   9   1      811.49      724.51     50.61 o 
  -5   9   1       29.37       11.87     21.17 o 
  -4   9   1     1115.76     1101.93     52.85 o 
  -3   9   1      795.21      881.28     45.51 o 
  -2   9   1      207.17      238.60     38.42 o 
  -1   9   1      868.61      868.90     42.10 o 
   0   9   1        3.45        5.47     10.44 o 
   1   9   1     4090.32     4291.10    100.33 o 
   2   9   1     5427.86     5325.67    135.56 o 
   3   9   1     5941.82     5819.19    127.15 o 
   4   9   1     7086.30     6876.56    145.81 o 
   5   9   1       76.65       85.37     16.04 o 
   6   9   1       14.18       17.10     14.03 o 
   7   9   1      821.18      800.20     43.75 o 
   8   9   1      672.16      653.17     39.36 o 
   9   9   1     2796.96     2938.50     87.24 o 
  10   9   1      705.89      760.68     50.72 o 
  11   9   1     1961.86     1960.76     75.13 o 
  12   9   1      195.89      239.11     42.89 o 
  13   9   1       75.33       20.69     31.87 o 
  -6  10   1        0.11       -2.71     22.55 o 
  -5  10   1     1368.08     1244.08     62.00 o 
  -4  10   1      405.79      417.78     44.42 o 
  -3  10   1     1031.97     1129.63     77.31 o 
  -2  10   1       17.72      -15.95     22.27 o 
  -1  10   1        9.44       14.65     17.79 o 
   0  10   1      428.02      488.83     35.66 o 
   1  10   1     2007.60     1991.31     88.47 o 
   2  10   1       62.97       58.10     22.25 o 
   3  10   1     1012.76      945.77     62.51 o 
   4  10   1      493.08      503.51     35.08 o 
   5  10   1      465.59      511.35     76.80 o 
   6  10   1     3568.32     3343.37    116.04 o 
   7  10   1      453.31      467.99     46.34 o 
   8  10   1       10.64        2.26     16.52 o 
   9  10   1     1677.27     1625.34     63.40 o 
  10  10   1     2245.42     2288.92     86.39 o 
  11  10   1      631.94      683.72     81.02 o 
  12  10   1      408.94      457.43     45.18 o 
  13  10   1      938.50      869.56     71.11 o 
  -5  11   1       84.08       78.17     33.04 o 
  -4  11   1      441.54      413.63     51.25 o 
  -3  11   1     4381.83     4365.85    245.30 o 
  -2  11   1       78.90       91.52     29.55 o 
  -1  11   1     8028.90     7981.59    175.94 o 
   0  11   1     1017.71     1034.12     56.26 o 
   1  11   1      787.31      832.07     45.99 o 
   2  11   1      234.04      257.61     28.97 o 
   3  11   1     1471.40     1339.26     55.68 o 
   4  11   1      823.95      767.43     44.45 o 
   5  11   1     1713.66     1750.41     81.99 o 
   6  11   1      794.61      787.72     58.87 o 
   7  11   1     1065.63     1112.99     69.08 o 
   8  11   1      949.30      921.95    100.68 o 
   9  11   1     2855.90     2952.78    187.66 o 
  10  11   1       26.57       92.65     33.05 o 
  11  11   1      274.99      320.35     50.38 o 
  12  11   1      109.27      125.61     31.90 o 
  13  11   1       35.95       -0.42     30.44 o 
  -4  12   1      742.25      784.47    155.02 o 
  -3  12   1      293.87      303.89    101.86 o 
  -2  12   1     8015.00     8115.59    226.86 o 
  -1  12   1        1.87       -0.20     24.36 o 
   0  12   1     3334.28     3429.47    101.78 o 
   1  12   1      489.00      446.45     39.01 o 
   2  12   1        1.85        0.76     15.05 o 
   3  12   1      464.12      489.82     39.46 o 
   4  12   1       45.58       76.17     22.37 o 
   5  12   1        0.39       -5.24     20.78 o 
   6  12   1      395.54      307.43     43.05 o 
   7  12   1      163.79      180.60     62.89 o 
   8  12   1     2152.25     2330.25    105.52 o 
   9  12   1      395.09      294.98     47.72 o 
  10  12   1      661.69      612.04     71.23 o 
  11  12   1       16.82       31.40     43.42 o 
  12  12   1      542.06      517.96     65.88 o 
  -3  13   1     1284.01     1151.68     81.47 o 
  -2  13   1      137.90       85.84     33.40 o 
  -1  13   1      845.24      770.25     63.21 o 
   0  13   1       60.22       52.07     30.31 o 
   1  13   1       86.09       43.98     22.86 o 
   2  13   1      875.71      951.47     53.77 o 
   3  13   1      696.98      715.96     46.38 o 
   4  13   1      819.23      778.02     56.84 o 
   5  13   1      281.44      211.43     42.17 o 
   6  13   1      891.33      990.75     69.41 o 
   7  13   1     1793.49     1732.32     91.06 o 
   8  13   1     1310.66     1357.65    128.08 o 
   9  13   1     1585.92     1871.19    128.74 o 
  10  13   1        6.04       42.46     29.51 o 
  11  13   1       11.36        4.20     30.20 o 
  12  13   1      206.34      218.75     50.16 o 
  -1  14   1       56.02       30.03     52.88 o 
   0  14   1        4.06       -2.52     30.41 o 
   1  14   1       18.99       25.39     25.72 o 
   2  14   1       28.94       45.45     23.53 o 
   3  14   1      121.85       97.74     28.04 o 
   4  14   1      118.66       88.23     36.99 o 
   5  14   1      593.76      557.37     56.31 o 
   6  14   1     3166.60     3217.87    128.15 o 
   7  14   1     5473.47     5475.89    180.00 o 
   8  14   1     1454.02     1438.64     90.16 o 
   9  14   1     1160.73     1321.92     89.46 o 
  10  14   1       85.55       73.23     38.37 o 
  11  14   1      605.13      553.05     68.58 o 
   1  15   1       78.12       66.05     30.09 o 
   2  15   1      585.74      516.97     62.88 o 
   3  15   1       96.99       64.62     39.28 o 
   4  15   1      882.36      984.67     80.83 o 
   5  15   1     3479.23     3695.35    221.59 o 
   6  15   1     1150.70     1035.82     76.77 o 
   7  15   1     1837.24     1781.16     98.79 o 
   8  15   1     1987.07     1783.52    102.56 o 
   9  15   1      132.73       97.63     40.56 o 
  10  15   1      142.09      134.30     65.22 o 
   3  16   1     1087.37     1114.11    154.12 o 
   4  16   1      966.90     1012.91     86.33 o 
   5  16   1      315.41      261.23     74.82 o 
   6  16   1      710.57      826.79    121.33 o 
   7  16   1        0.23        6.23     30.89 o 
   8  16   1      457.71      416.71     95.40 o 
  -8 -15   2      108.80       37.86     37.35 o 
  -7 -15   2     1644.04     1763.55    101.74 o 
  -6 -15   2      387.62      393.63     54.67 o 
  -5 -15   2       65.87       64.62     31.56 o 
  -4 -15   2      561.75      603.32    104.02 o 
  -3 -15   2      442.33      503.56     64.09 o 
  -2 -15   2       16.34        1.95     59.87 o 
  -1 -15   2        4.06       23.04     33.56 o 
  -9 -14   2       11.15       18.72     33.54 o 
  -8 -14   2     2906.49     2966.14    209.77 o 
  -7 -14   2     1285.22     1184.24     84.09 o 
  -6 -14   2     1605.94     1626.65     93.90 o 
  -5 -14   2      508.90      458.20     96.93 o 
  -4 -14   2        0.16       41.86     41.16 o 
  -3 -14   2      823.24      749.40     69.41 o 
  -2 -14   2       41.28       29.35     31.17 o 
  -1 -14   2      372.22      420.15    100.78 o 
   0 -14   2      668.85      728.55     67.98 o 
   1 -14   2       46.81       97.83     37.06 o 
 -10 -13   2        2.09      -37.85     27.87 o 
  -9 -13   2      330.10      293.75     52.13 o 
  -8 -13   2      827.75      905.17     75.36 o 
  -7 -13   2       64.62       50.81     32.19 o 
  -6 -13   2     2712.47     2760.81    189.96 o 
  -5 -13   2      208.42      305.67     45.52 o 
  -4 -13   2     4271.89     4254.12    145.80 o 
  -3 -13   2        5.31       55.75     31.61 o 
  -2 -13   2      739.52      606.89     60.13 o 
  -1 -13   2      200.24      202.98     40.40 o 
   0 -13   2      221.07      273.64     45.01 o 
   1 -13   2      145.99      119.22     32.49 o 
   2 -13   2      106.43      112.11     36.15 o 
   3 -13   2       99.69       48.58     36.71 o 
 -11 -12   2       10.79       14.14     34.22 o 
 -10 -12   2      541.44      520.63     63.93 o 
  -9 -12   2       55.04       50.81     38.17 o 
  -8 -12   2      103.11      100.46     34.62 o 
  -7 -12   2     1930.46     1814.50    104.37 o 
  -6 -12   2       16.71       48.29     27.32 o 
  -5 -12   2     3071.83     2844.36    192.46 o 
  -4 -12   2      863.30      866.11     62.01 o 
  -3 -12   2      978.71      940.53     64.89 o 
  -2 -12   2     1982.31     2008.07    155.68 o 
  -1 -12   2       33.23        1.82     23.62 o 
   0 -12   2      324.96      356.10     47.02 o 
   1 -12   2        5.46      -32.22     21.48 o 
   2 -12   2        5.78       -2.09     36.85 o 
   3 -12   2       77.19       50.76     31.66 o 
   4 -12   2        2.31        6.93     33.76 o 
 -11 -11   2     1176.65     1216.30    121.40 o 
 -10 -11   2        5.95       21.65     31.11 o 
  -9 -11   2     2727.43     2685.10    117.37 o 
  -8 -11   2      814.05      844.29     67.34 o 
  -7 -11   2       23.69       57.62     47.18 o 
  -6 -11   2     3276.74     3039.02    118.06 o 
  -5 -11   2       10.80       15.81     36.71 o 
  -4 -11   2     3128.12     3181.17    123.90 o 
  -3 -11   2      384.78      433.24     71.60 o 
  -2 -11   2      115.24       98.98     23.29 o 
  -1 -11   2     3116.18     3033.86    117.18 o 
   0 -11   2     4260.61     3971.35    137.13 o 
   1 -11   2     1614.77     1497.30     82.78 o 
   2 -11   2      136.51      157.49     44.36 o 
   3 -11   2       65.01       58.75     39.35 o 
   4 -11   2      129.02       83.67     32.40 o 
   5 -11   2      120.65       94.39     34.95 o 
 -12 -10   2       89.41      124.18     62.09 o 
 -11 -10   2      840.98     1040.46    112.50 o 
 -10 -10   2     4058.63     4320.28    155.65 o 
  -9 -10   2     1443.63     1238.25     79.83 o 
  -8 -10   2     4236.61     4434.28    150.25 o 
  -7 -10   2       34.41       37.33     50.31 o 
  -6 -10   2        9.62        9.60     21.95 o 
  -5 -10   2     6086.21     5849.62    215.65 o 
  -4 -10   2     2829.04     2578.13    100.51 o 
  -3 -10   2     3169.09     2966.55     85.91 o 
  -2 -10   2     2300.89     2345.90     73.92 o 
  -1 -10   2     4487.78     4635.97    112.11 o 
   0 -10   2     4945.10     5005.44    155.01 o 
   1 -10   2     6838.14     6921.97    195.19 o 
   2 -10   2      213.02      211.97     58.27 o 
   3 -10   2     2109.00     2290.83    139.76 o 
   4 -10   2        0.52       28.03     25.66 o 
   5 -10   2       95.79       94.69     31.34 o 
   6 -10   2      491.29      470.84     55.46 o 
 -12  -9   2       16.55       21.15     30.44 o 
 -11  -9   2     1515.31     1593.96    101.24 o 
 -10  -9   2     1480.94     1473.56     65.18 o 
  -9  -9   2     3805.84     3726.48    105.19 o 
  -8  -9   2     2774.49     2637.80     82.63 o 
  -7  -9   2     1114.14     1073.57    120.04 o 
  -6  -9   2     1345.34     1309.56     71.29 o 
  -5  -9   2     1248.84     1293.92     67.31 o 
  -4  -9   2       80.54      122.21     26.27 o 
  -3  -9   2      181.70      168.57     23.96 o 
  -2  -9   2       80.35       78.56     35.96 o 
  -1  -9   2       22.12       17.08     14.41 o 
   0  -9   2     7964.77     8078.58    212.48 o 
   1  -9   2      123.43      114.61     35.25 o 
   2  -9   2     8428.96     8496.08    221.99 o 
   3  -9   2       13.45      -19.33     23.64 o 
   4  -9   2     2642.55     2385.50    131.20 o 
   5  -9   2      222.19      253.41     48.67 o 
   6  -9   2       93.85       70.08     27.08 o 
   7  -9   2       21.99       18.16     25.67 o 
 -12  -8   2      924.23     1053.45     77.41 o 
 -11  -8   2       96.37      121.65     37.11 o 
 -10  -8   2      496.84      539.06     53.00 o 
  -9  -8   2      442.83      436.77     37.63 o 
  -8  -8   2      543.40      503.66     37.67 o 
  -7  -8   2     3699.59     3849.36    120.47 o 
  -6  -8   2     3143.54     3093.61     83.02 o 
  -5  -8   2     1211.68     1159.96     44.24 o 
  -4  -8   2     3616.79     3453.71    111.17 o 
  -3  -8   2      140.15      150.14     20.71 o 
  -2  -8   2    12374.62    12079.73    223.89 o 
  -1  -8   2     2977.43     2743.90     73.77 o 
   0  -8   2     7439.92     7334.19    147.12 o 
   1  -8   2     4662.35     4366.73    131.70 o 
   2  -8   2       71.26       92.82     18.05 o 
   3  -8   2      959.51      932.70     55.57 o 
   4  -8   2       18.16       -0.14     15.64 o 
   5  -8   2       29.80       41.20     28.54 o 
   6  -8   2        0.44       -6.09     18.63 o 
   7  -8   2      180.09      154.50     31.18 o 
   8  -8   2     1654.21     1473.24     69.46 o 
 -12  -7   2       69.18       62.65     33.16 o 
 -11  -7   2       43.33       57.55     29.70 o 
 -10  -7   2      813.28      924.19     64.81 o 
  -9  -7   2      157.08      163.31     26.50 o 
  -8  -7   2     1895.59     1948.67     67.95 o 
  -7  -7   2      121.95      148.94     22.67 o 
  -6  -7   2      301.12      353.39     32.08 o 
  -5  -7   2     3073.81     2944.83     75.56 o 
  -4  -7   2     1953.22     1845.29     53.24 o 
  -3  -7   2    11499.64    11096.58    252.44 o 
  -2  -7   2     3487.71     3423.81     83.02 o 
  -1  -7   2     6036.51     5865.97    121.78 o 
   0  -7   2       47.74       78.61     14.96 o 
   1  -7   2     3247.31     3193.83     63.44 o 
   2  -7   2     1798.78     1903.25     74.50 o 
   3  -7   2       89.22       75.55     23.08 o 
   4  -7   2     1056.72     1047.88     46.37 o 
   5  -7   2      219.52      156.94     40.05 o 
   6  -7   2     3141.66     3182.95     91.45 o 
   7  -7   2      274.28      290.48     34.18 o 
   8  -7   2     1604.63     1537.69     68.01 o 
   9  -7   2      783.86      766.57     55.28 o 
 -12  -6   2       71.54      108.51     35.71 o 
 -11  -6   2     1110.43     1228.06     76.42 o 
 -10  -6   2      884.69      898.30     62.88 o 
  -9  -6   2      289.53      318.38     35.04 o 
  -8  -6   2      838.71      818.89     35.02 o 
  -7  -6   2      314.07      292.66     28.15 o 
  -6  -6   2       32.76       21.69     10.65 o 
  -5  -6   2      723.05      677.37     33.37 o 
  -4  -6   2      721.81      665.70     30.64 o 
  -3  -6   2     1584.39     1631.24     46.28 o 
  -2  -6   2    15654.51    15972.82    275.76 o 
  -1  -6   2      302.43      293.19     22.41 o 
   0  -6   2     2294.73     2306.16     59.33 o 
   1  -6   2       41.85       64.79     10.49 o 
   2  -6   2      990.39     1044.26     28.42 o 
   3  -6   2      150.90      212.43     26.65 o 
   4  -6   2      195.83      176.04     20.90 o 
   5  -6   2     1704.22     1693.93     57.42 o 
   6  -6   2       34.50       35.28     16.68 o 
   7  -6   2     3166.79     3047.03     89.87 o 
   8  -6   2      418.18      346.89     37.31 o 
   9  -6   2     2729.15     2769.97    128.18 o 
 -12  -5   2      331.41      387.20     48.52 o 
 -11  -5   2       33.89       45.40     23.83 o 
 -10  -5   2       63.97       35.04     20.69 o 
  -9  -5   2        2.36       11.76     16.57 o 
  -8  -5   2        0.10       12.85     12.50 o 
  -7  -5   2       26.29       21.84     11.62 o 
  -6  -5   2       17.78       36.37     11.48 o 
  -5  -5   2    11509.79    11742.65    178.55 o 
  -4  -5   2      215.07      256.93     20.00 o 
  -3  -5   2     2441.89     2480.18     60.01 o 
  -2  -5   2     1817.80     1694.94     47.99 o 
  -1  -5   2     8390.35     8177.72    149.92 o 
   0  -5   2    17979.49    19057.70    421.91 o 
   1  -5   2    17154.81    17567.99    249.99 o 
   2  -5   2     7964.36     8228.08    125.23 o 
   3  -5   2      340.37      345.77     18.17 o 
   4  -5   2     1733.78     1831.21     54.60 o 
   5  -5   2       71.39       55.50     15.34 o 
   6  -5   2     2305.34     2319.26     69.56 o 
   7  -5   2     1129.86     1184.79     43.59 o 
   8  -5   2     1534.97     1606.47     57.88 o 
   9  -5   2      476.97      468.45     42.36 o 
  10  -5   2      605.72      532.25     50.13 o 
 -12  -4   2        5.76      -22.48     34.95 o 
 -11  -4   2       65.84       41.50     22.78 o 
 -10  -4   2     2416.97     2339.83     78.00 o 
  -9  -4   2       37.61       38.57     23.36 o 
  -8  -4   2     2223.68     2243.67     55.96 o 
  -7  -4   2        5.30       13.95     11.07 o 
  -6  -4   2    11232.01    11223.69    174.71 o 
  -5  -4   2       18.86       24.07      9.49 o 
  -4  -4   2     8477.63     8048.48    147.03 o 
  -3  -4   2       30.52       49.33     11.21 o 
  -2  -4   2    15331.23    15753.78    478.58 o 
  -1  -4   2    21492.86    21055.68    343.63 o 
   0  -4   2    20436.25    20988.94    341.43 o 
   1  -4   2     6585.74     6564.68    119.52 o 
   2  -4   2     6466.08     6512.30    100.13 o 
   3  -4   2      610.88      635.01     37.08 o 
   4  -4   2     4436.25     4029.62     87.96 o 
   5  -4   2     1425.12     1415.08     46.11 o 
   6  -4   2     6450.13     6522.88    116.49 o 
   7  -4   2      488.15      495.05     28.61 o 
   8  -4   2     1357.76     1373.57     48.45 o 
   9  -4   2       72.43       54.49     19.79 o 
  10  -4   2       35.91       39.03     20.37 o 
  11  -4   2       18.03       -5.52     21.65 o 
 -12  -3   2      107.49      137.64     31.52 o 
 -11  -3   2      359.40      332.31     45.13 o 
 -10  -3   2       23.84       17.86     22.96 o 
  -9  -3   2       97.50       44.11     18.70 o 
  -8  -3   2       93.63       94.80     16.38 o 
  -7  -3   2     2826.28     2713.06     61.80 o 
  -6  -3   2    16842.00    16595.12    307.40 o 
  -5  -3   2      526.72      478.25     18.64 o 
  -4  -3   2     5517.16     5389.83     89.99 o 
  -3  -3   2     9666.76    10223.83    218.07 o 
  -2  -3   2     5105.27     5149.77    100.24 o 
  -1  -3   2     4526.23     5256.58     97.94 o 
   0  -3   2     2490.98     2570.56     54.58 o 
   1  -3   2    19611.16    21069.30    338.46 o 
   2  -3   2      260.92      237.10     14.97 o 
   3  -3   2     4376.58     4261.72    148.73 o 
   4  -3   2     1602.49     1622.70     45.59 o 
   5  -3   2     9425.82     8948.70    142.61 o 
   6  -3   2     1081.98     1046.91     30.58 o 
   7  -3   2     7126.61     6824.28    122.61 o 
   8  -3   2     1996.63     1939.74     55.86 o 
   9  -3   2     1094.59     1071.94     44.22 o 
  10  -3   2      330.64      312.91     30.61 o 
  11  -3   2      285.11      252.66     44.58 o 
 -12  -2   2       11.24       -5.26     25.58 o 
 -11  -2   2      469.26      472.48     42.08 o 
 -10  -2   2       75.94       58.64     21.81 o 
  -9  -2   2      845.60      839.50     36.79 o 
  -8  -2   2     1145.82     1092.34     34.86 o 
  -7  -2   2     1215.74     1253.44     41.34 o 
  -6  -2   2     4201.23     4307.51     70.20 o 
  -5  -2   2     3233.94     3348.36     56.45 o 
  -4  -2   2      143.74      161.35     11.05 o 
  -3  -2   2     1886.86     2254.90     38.65 o 
  -2  -2   2      833.27      765.01     27.85 o 
  -1  -2   2      423.02      450.92     31.39 o 
   0  -2   2     3251.31     3299.37     78.47 o 
   1  -2   2      190.53      211.09     16.81 o 
   2  -2   2     9533.91     9264.86    196.17 o 
   3  -2   2     3194.10     3266.46     66.90 o 
   4  -2   2      401.34      378.99     18.43 o 
   5  -2   2      158.96      191.17     16.21 o 
   6  -2   2      525.39      553.04     21.15 o 
   7  -2   2     2252.50     2191.79     54.82 o 
   8  -2   2      300.00      291.88     23.93 o 
   9  -2   2     5617.02     5650.49    112.37 o 
  10  -2   2        3.31      -11.39     23.05 o 
  11  -2   2     2599.25     2915.57    148.45 o 
  12  -2   2      141.08      139.87     32.97 o 
 -12  -1   2        3.47      -12.83     24.11 o 
 -11  -1   2      396.98      375.18     39.97 o 
 -10  -1   2     1015.13      949.22     67.88 o 
  -9  -1   2     6866.56     6629.53    125.62 o 
  -8  -1   2      951.88      972.92     33.72 o 
  -7  -1   2     3583.35     3425.84     64.24 o 
  -6  -1   2     4706.40     4542.90     83.71 o 
  -5  -1   2       17.68       17.20      8.53 o 
  -4  -1   2     2782.01     2834.14     47.39 o 
  -3  -1   2       13.80       39.80      6.29 o 
  -2  -1   2     8282.68     8514.71    123.38 o 
  -1  -1   2        0.76       24.47     13.14 o 
   0  -1   2     6789.69     6663.48    192.81 o 
   1  -1   2    30457.89    30033.87    589.37 o 
   2  -1   2     1980.95     1878.03     49.73 o 
   3  -1   2    15513.06    14955.48    246.13 o 
   4  -1   2      940.50      978.75     21.99 o 
   5  -1   2       16.29       14.62      6.66 o 
   6  -1   2     1648.01     1664.86     31.88 o 
   7  -1   2     4630.42     4600.91     76.66 o 
   8  -1   2     1374.77     1325.34     42.62 o 
   9  -1   2      286.88      242.39     23.16 o 
  10  -1   2     1358.95     1398.64     56.04 o 
  11  -1   2      199.38      267.22     34.89 o 
  12  -1   2      757.35      707.96     53.03 o 
 -11   0   2     1284.71     1421.05     68.12 o 
 -10   0   2     4400.54     4362.43     99.52 o 
  -9   0   2      267.92      283.98     26.74 o 
  -8   0   2     1728.48     1669.84     51.15 o 
  -7   0   2     2051.75     1990.06     46.43 o 
  -6   0   2     6241.77     6011.59     93.79 o 
  -5   0   2        2.81        3.45      6.91 o 
  -4   0   2     1228.14     1241.66     29.05 o 
  -3   0   2     5905.05     6166.52    102.08 o 
  -2   0   2    12066.70    12585.87    176.41 o 
   1   0   2      600.23      574.72     16.96 o 
   2   0   2    20817.28    22268.16    350.05 o 
   3   0   2      355.89      421.21     14.75 o 
   4   0   2     8450.94     8224.52    139.16 o 
   5   0   2     2079.39     2097.85     34.78 o 
   6   0   2    12329.18    11758.72    142.59 o 
   7   0   2       15.71       17.50      7.46 o 
   8   0   2     2536.37     2423.33     81.57 o 
   9   0   2        5.03       13.32     12.15 o 
  10   0   2        9.81        3.27     17.41 o 
  11   0   2      717.62      693.51     47.41 o 
  12   0   2      578.05      669.71     50.90 o 
 -11   1   2      403.93      320.47     60.83 o 
 -10   1   2      705.26      736.19     41.20 o 
  -9   1   2       49.15       59.47     28.03 o 
  -8   1   2       50.57       26.69     13.93 o 
  -7   1   2     2737.82     2700.83     65.34 o 
  -6   1   2        2.95       -6.86      8.31 o 
  -5   1   2      492.84      538.30     20.91 o 
  -4   1   2     2211.28     2371.72     44.35 o 
  -3   1   2     2286.25     2442.11     42.56 o 
  -2   1   2     8406.41     8980.00    132.84 o 
  -1   1   2      620.91      589.54     19.76 o 
   0   1   2    26017.27    27336.80    763.31 o 
   1   1   2    14324.44    15314.02    403.21 o 
   2   1   2    12893.01    13189.54    212.73 o 
   3   1   2       77.83       52.31     14.94 o 
   4   1   2     7304.45     7167.21    108.01 o 
   5   1   2     3256.19     3483.74     49.50 o 
   6   1   2     1197.72     1222.04     24.17 o 
   7   1   2     5987.49     5802.60     74.46 o 
   8   1   2     1600.26     1626.02     34.59 o 
   9   1   2      864.37      872.07     36.39 o 
  10   1   2      284.84      243.63     29.42 o 
  11   1   2      516.87      537.60     41.32 o 
  12   1   2      390.68      386.10     39.58 o 
  13   1   2      471.42      535.31     49.59 o 
 -11   2   2       36.04       33.62     25.06 o 
 -10   2   2      893.52      975.73     56.54 o 
  -9   2   2      755.70      707.25     39.05 o 
  -8   2   2     3950.91     3740.96    141.56 o 
  -7   2   2      200.17      189.86     21.02 o 
  -6   2   2      678.31      677.05     33.76 o 
  -5   2   2     9270.99     9181.46    129.96 o 
  -4   2   2       24.63       26.39      9.63 o 
  -3   2   2    10140.32    10305.06    137.22 o 
  -2   2   2     4123.55     4234.56     86.83 o 
   0   2   2    26376.22    27690.64    427.38 o 
   1   2   2    18260.74    19090.63    263.02 o 
   2   2   2     6769.70     6630.74    113.35 o 
   3   2   2      252.98      309.36     32.47 o 
   4   2   2     2850.82     2872.63     59.42 o 
   5   2   2     2345.88     2255.80     45.52 o 
   6   2   2      969.51      848.49     20.86 o 
   7   2   2     2285.25     2226.12     39.45 o 
   8   2   2     2904.06     2970.67     46.95 o 
   9   2   2      949.04      981.81     41.70 o 
  10   2   2        4.74      -15.71     14.46 o 
  11   2   2      289.79      341.68     41.43 o 
  12   2   2        3.90       -0.77     18.84 o 
  13   2   2       12.06      -19.35     22.40 o 
 -10   3   2        7.19        5.63     18.61 o 
  -9   3   2     4186.24     4379.18    102.03 o 
  -8   3   2      299.54      303.17     27.53 o 
  -7   3   2     2116.04     2036.89     95.71 o 
  -6   3   2     2623.05     2556.89     78.51 o 
  -5   3   2       63.30       76.32     17.18 o 
  -4   3   2    14003.28    13678.05    181.08 o 
  -3   3   2      304.72      322.97     18.78 o 
  -2   3   2        5.90       11.92      7.76 o 
  -1   3   2      278.77      289.78     10.42 o 
   0   3   2      350.99      401.09     18.45 o 
   1   3   2        0.85        7.87      7.72 o 
   2   3   2     1390.93     1444.43     35.95 o 
   3   3   2     7330.28     6983.43    150.75 o 
   4   3   2      483.66      490.88     18.19 o 
   5   3   2      409.93      350.39     16.90 o 
   6   3   2      933.08      986.75     33.32 o 
   7   3   2      256.43      237.30     12.61 o 
   8   3   2      471.89      453.13     19.27 o 
   9   3   2      172.53      178.13     17.06 o 
  10   3   2      673.72      715.84     51.57 o 
  11   3   2      871.34      782.53     45.99 o 
  12   3   2      521.55      594.62     45.08 o 
  13   3   2      767.77      884.15     57.16 o 
 -10   4   2      298.15      316.46     34.07 o 
  -9   4   2       13.74       28.10     17.52 o 
  -8   4   2      220.04      216.99     31.14 o 
  -7   4   2       27.59       12.26     13.86 o 
  -6   4   2     1391.27     1517.80     63.13 o 
  -5   4   2    14997.76    15029.31    232.77 o 
  -4   4   2     7860.83     7629.60    129.61 o 
  -3   4   2    15473.49    15687.84    242.96 o 
  -2   4   2     3411.71     3729.35     66.84 o 
  -1   4   2     2080.07     2021.15     35.81 o 
   0   4   2    11009.39    11542.19    148.11 o 
   1   4   2    37493.07    39135.62    527.77 o 
   2   4   2     2971.15     3038.19     63.17 o 
   3   4   2     2049.36     2166.78     62.85 o 
   4   4   2      790.82      883.82     29.00 o 
   5   4   2      435.92      427.83     25.32 o 
   6   4   2     3985.94     3761.45     62.90 o 
   7   4   2       14.16       13.60      8.38 o 
   8   4   2      959.18      855.81     28.83 o 
   9   4   2       19.82        2.37     10.65 o 
  10   4   2     5923.91     6067.11    133.65 o 
  11   4   2       75.41      112.11     27.63 o 
  12   4   2     2266.56     2223.66    142.12 o 
  13   4   2        0.82        7.81     24.55 o 
  14   4   2       57.88       13.12     27.78 o 
  -9   5   2      119.68       71.92     23.64 o 
  -8   5   2       90.91       84.56     21.14 o 
  -7   5   2      149.86      162.38     23.41 o 
  -6   5   2     1477.90     1557.98     51.14 o 
  -5   5   2     1913.18     1786.94     52.10 o 
  -4   5   2     1694.36     1693.93     48.02 o 
  -3   5   2     2271.08     2222.42     53.14 o 
  -2   5   2     4912.92     5224.11     92.17 o 
  -1   5   2    16116.72    16631.48    211.68 o 
   0   5   2     7080.83     7349.99    113.37 o 
   1   5   2      386.86      449.91     17.53 o 
   2   5   2      206.89      230.06     16.58 o 
   3   5   2     2947.49     3262.40     87.39 o 
   4   5   2      564.62      581.39     24.91 o 
   5   5   2     9438.30     9489.56    239.80 o 
   6   5   2     7929.27     7719.59    145.91 o 
   7   5   2     5022.81     5369.86    122.62 o 
   8   5   2     3136.67     3177.75     72.05 o 
   9   5   2      257.37      264.87     19.42 o 
  10   5   2       99.39      110.19     16.57 o 
  11   5   2     2994.67     3165.06    104.50 o 
  12   5   2      135.98      136.92     27.44 o 
  13   5   2     2743.72     2835.44    119.94 o 
  14   5   2      648.30      616.07     65.53 o 
  -9   6   2      673.05      703.35     46.17 o 
  -8   6   2       17.52      -23.19     17.26 o 
  -7   6   2      343.75      336.57     31.14 o 
  -6   6   2      961.12      924.33     41.54 o 
  -5   6   2       13.82       -1.27     12.53 o 
  -4   6   2      429.35      401.30     25.87 o 
  -3   6   2       39.05       42.60     23.24 o 
  -2   6   2    32975.19    33273.00    602.90 o 
  -1   6   2     1885.01     2006.89     39.69 o 
   0   6   2    16272.66    16350.98    235.65 o 
   1   6   2     8100.96     8368.17    115.17 o 
   2   6   2       91.66       77.50     13.23 o 
   3   6   2     5867.54     6119.78    134.79 o 
   4   6   2     2113.45     1973.03     50.83 o 
   5   6   2     5310.69     5134.96    206.54 o 
   6   6   2     2572.61     2418.12     63.48 o 
   7   6   2     4059.28     3877.05     77.85 o 
   8   6   2     2767.53     2889.62     99.38 o 
   9   6   2      777.86      772.17     30.07 o 
  10   6   2      146.43      154.49     18.30 o 
  11   6   2        2.83        6.42     17.34 o 
  12   6   2      924.09      971.70     52.94 o 
  13   6   2      354.82      414.03     51.99 o 
  14   6   2        5.58      -18.88     36.41 o 
  -8   7   2      521.46      528.88     46.47 o 
  -7   7   2      866.53      856.23    101.78 o 
  -6   7   2      629.02      628.77     43.42 o 
  -5   7   2     1357.85     1338.75     48.40 o 
  -4   7   2      113.70       99.79     20.31 o 
  -3   7   2     3331.41     3345.88     93.77 o 
  -2   7   2      961.16      935.31     49.72 o 
  -1   7   2    18304.49    18432.79    272.87 o 
   0   7   2    15119.77    15182.64    232.14 o 
   1   7   2     5335.95     5475.68     83.35 o 
   2   7   2    17595.08    17646.18    308.46 o 
   3   7   2      825.05      877.85     52.96 o 
   4   7   2     1281.74     1140.46     70.61 o 
   5   7   2        3.61       -7.60     10.28 o 
   6   7   2      363.43      309.02     23.42 o 
   7   7   2       49.19       46.25     11.31 o 
   8   7   2       62.46       50.26     13.17 o 
   9   7   2      124.94      102.12     23.74 o 
  10   7   2      172.57      157.05     26.79 o 
  11   7   2       20.14        6.60     13.80 o 
  12   7   2        1.42       22.35     20.96 o 
  13   7   2       73.55       85.65     34.39 o 
  14   7   2       57.72       75.02     52.50 o 
  -7   8   2      547.29      567.32     46.44 o 
  -6   8   2      810.93      784.36     54.54 o 
  -5   8   2     2284.62     2270.52     78.29 o 
  -4   8   2       48.34       61.84     20.81 o 
  -3   8   2       24.35       30.78     17.62 o 
  -2   8   2      651.90      700.91     37.23 o 
  -1   8   2      155.90      199.62     47.56 o 
   0   8   2      819.55      816.00     29.91 o 
   1   8   2     2937.53     2902.53     79.77 o 
   2   8   2     4466.23     4612.56     74.67 o 
   3   8   2     6786.69     6800.70    138.24 o 
   4   8   2        3.41        1.83     14.48 o 
   5   8   2      316.81      345.28     23.82 o 
   6   8   2     8998.63     8817.23    168.97 o 
   7   8   2      794.40      776.62     38.09 o 
   8   8   2     3533.57     3308.64     87.62 o 
   9   8   2       96.56      120.73     22.71 o 
  10   8   2        0.24       10.00     17.80 o 
  11   8   2      508.05      431.85     32.13 o 
  12   8   2     1568.97     1774.78     89.44 o 
  13   8   2       48.08      110.25     35.00 o 
  14   8   2      108.48      162.71     42.83 o 
  -7   9   2      108.72      200.59     35.34 o 
  -6   9   2     2891.69     2905.23     97.38 o 
  -5   9   2      980.48      921.13     53.64 o 
  -4   9   2     2528.35     2415.37     79.86 o 
  -3   9   2     4385.83     4180.40    107.54 o 
  -2   9   2     1718.56     1751.95     77.52 o 
  -1   9   2        7.65       26.69     19.16 o 
   0   9   2     2119.45     2233.04     56.71 o 
   1   9   2    15680.77    15556.24    208.83 o 
   2   9   2        4.00       -9.55     14.17 o 
   3   9   2      793.51      733.05     50.29 o 
   4   9   2      139.01      153.80     26.61 o 
   5   9   2    16729.89    16133.49    511.97 o 
   6   9   2     2974.71     3012.73     78.03 o 
   7   9   2     3611.02     3574.82     90.45 o 
   8   9   2     1283.25     1137.45     49.26 o 
   9   9   2      116.30      129.17     24.22 o 
  10   9   2      101.75      104.02     23.60 o 
  11   9   2      320.38      315.87     30.08 o 
  12   9   2        2.05        1.24     22.04 o 
  13   9   2      356.10      383.15     64.25 o 
  14   9   2       49.31       66.17     35.20 o 
  -6  10   2       15.37       27.40     25.97 o 
  -5  10   2      373.24      311.92     39.01 o 
  -4  10   2     6254.57     6250.88    216.75 o 
  -3  10   2      832.58      873.36     48.60 o 
  -2  10   2     8556.36     8096.66    214.67 o 
  -1  10   2     1559.57     1436.37     57.73 o 
   0  10   2      219.57      217.54     26.45 o 
   1  10   2     3113.12     3136.78     86.74 o 
   2  10   2     1586.88     1706.26     48.96 o 
   3  10   2     1520.34     1587.86     47.43 o 
   4  10   2     8068.57     7892.99    165.37 o 
   5  10   2      159.72      163.62     30.96 o 
   6  10   2     8058.69     7668.54    202.04 o 
   7  10   2     1262.26     1195.04     48.97 o 
   8  10   2     4758.39     4625.81    170.46 o 
   9  10   2      827.24      835.04     77.97 o 
  10  10   2     1175.72     1083.43     55.32 o 
  11  10   2     1520.86     1515.86     67.04 o 
  12  10   2      171.28      231.23     35.22 o 
  13  10   2      836.14      905.05     72.96 o 
  -5  11   2      604.19      700.37     71.86 o 
  -4  11   2       88.38       83.29     35.19 o 
  -3  11   2     2740.11     2806.96    115.37 o 
  -2  11   2       95.85      108.49     31.71 o 
  -1  11   2      460.90      418.72     62.86 o 
   0  11   2     2790.93     2822.01     86.65 o 
   1  11   2        1.40      -21.39     14.26 o 
   2  11   2     1104.58     1175.36     59.30 o 
   3  11   2       40.83       30.64     14.79 o 
   4  11   2      239.31      257.29     29.29 o 
   5  11   2     1496.30     1483.63    148.69 o 
   6  11   2     6563.12     6602.36    185.79 o 
   7  11   2     1210.54     1335.17     75.45 o 
   8  11   2     5747.26     5676.98    174.12 o 
   9  11   2      370.26      385.22     48.26 o 
  10  11   2      258.85      330.82     48.90 o 
  11  11   2        5.99      -26.96     18.80 o 
  12  11   2      602.84      545.07     58.73 o 
  13  11   2       56.17       36.50     27.26 o 
  -4  12   2       97.14       20.99     32.66 o 
  -3  12   2       48.12       22.95     34.59 o 
  -2  12   2       82.27       63.67     38.00 o 
  -1  12   2     1494.74     1369.30     76.48 o 
   0  12   2      311.27      373.75     58.58 o 
   1  12   2     4457.60     4621.34    121.31 o 
   2  12   2     1297.97     1408.07    126.93 o 
   3  12   2      147.87      177.35     29.89 o 
   4  12   2      267.68      255.03     35.07 o 
   5  12   2     2839.80     2800.86    108.70 o 
   6  12   2       53.16       57.92     64.77 o 
   7  12   2     3838.51     3843.45    135.66 o 
   8  12   2      536.46      535.13     68.70 o 
   9  12   2      175.19      207.32     46.41 o 
  10  12   2        0.57      -32.84     21.89 o 
  11  12   2      279.11      243.12     47.16 o 
  12  12   2     1150.69     1294.35    189.16 o 
  13  12   2      194.36      213.66     39.48 o 
  -2  13   2      593.72      478.55     60.39 o 
  -1  13   2      228.75      213.43     48.32 o 
   0  13   2     1245.86     1284.24     79.54 o 
   1  13   2      305.77      349.52     45.55 o 
   2  13   2      458.86      468.42     41.12 o 
   3  13   2     3339.14     3263.21     98.27 o 
   4  13   2      856.09      791.91     50.00 o 
   5  13   2     2989.12     3001.52     95.08 o 
   6  13   2     2158.89     2080.70     97.66 o 
   7  13   2      637.85      633.66    106.83 o 
   8  13   2      177.94      247.80     77.74 o 
   9  13   2      975.22      928.82     76.90 o 
  10  13   2      951.99      979.88     77.45 o 
  11  13   2      535.33      421.04     58.69 o 
  12  13   2      183.99      121.34     41.94 o 
  -1  14   2     1685.74     1731.25     95.19 o 
   0  14   2      288.31      332.69     48.97 o 
   1  14   2       25.02        3.72     22.58 o 
   2  14   2     2077.43     2086.96    105.25 o 
   3  14   2       20.53       20.67     23.46 o 
   4  14   2     4265.82     4419.42    161.46 o 
   5  14   2      112.60      104.59     27.43 o 
   6  14   2      638.78      719.67     63.88 o 
   7  14   2      883.94      837.98    124.36 o 
   8  14   2       74.74       62.77     35.26 o 
   9  14   2      739.40      701.36     68.88 o 
  10  14   2       48.71      110.97     37.55 o 
  11  14   2       35.98        5.39     30.70 o 
   1  15   2      195.58      143.77     42.72 o 
   2  15   2      770.01      725.88     54.56 o 
   3  15   2      843.01      857.16     57.69 o 
   4  15   2       93.22      140.53     41.90 o 
   5  15   2      165.84      226.39     47.47 o 
   6  15   2     3055.97     2919.09    124.62 o 
   7  15   2       43.54       60.97     33.27 o 
   8  15   2     2207.88     1960.29    155.09 o 
   9  15   2      464.50      457.12     63.12 o 
  10  15   2       54.63       84.33     40.09 o 
   3  16   2      411.82      399.57     62.90 o 
   4  16   2      342.73      361.00     59.79 o 
   5  16   2      858.12      967.37     85.03 o 
   6  16   2      543.02      588.23    108.95 o 
   7  16   2     1660.13     1623.95     97.56 o 
   8  16   2       45.35       28.45     48.01 o 
   9  16   2       17.25      -31.01     41.58 o 
  -7 -15   3     1323.40     1399.93     94.31 o 
  -6 -15   3       27.03       33.40     32.55 o 
  -5 -15   3       25.55       14.41     27.67 o 
  -4 -15   3      237.90      230.91     70.23 o 
  -3 -15   3       63.40      107.61     39.44 o 
  -2 -15   3       32.22      -13.97     32.17 o 
  -8 -14   3       63.54      116.75     40.30 o 
  -7 -14   3      784.78      897.60     81.25 o 
  -6 -14   3      196.36      226.80     45.22 o 
  -5 -14   3      415.71      364.02     78.19 o 
  -4 -14   3      510.59      573.52     57.83 o 
  -3 -14   3        3.18      -36.74     24.49 o 
  -2 -14   3      148.02      260.55     46.72 o 
  -1 -14   3      190.48      256.06    118.97 o 
   0 -14   3      608.04      540.38     61.08 o 
   1 -14   3      138.31      137.91     39.08 o 
 -10 -13   3      157.51       80.14     99.57 o 
  -9 -13   3        4.56      -24.61     26.48 o 
  -8 -13   3       79.08       87.46     51.35 o 
  -7 -13   3        2.10       87.16     34.40 o 
  -6 -13   3      902.35      899.22     71.47 o 
  -5 -13   3      138.47      105.61     34.11 o 
  -4 -13   3      241.72      194.00     38.51 o 
  -3 -13   3     3019.42     2857.40    122.52 o 
  -2 -13   3     1305.61     1210.45     79.23 o 
  -1 -13   3     6101.59     5978.38    192.14 o 
   0 -13   3      426.29      258.83     45.77 o 
   1 -13   3     1912.25     1891.21     98.84 o 
   2 -13   3      523.89      506.90    114.13 o 
 -10 -12   3      325.87      375.89     59.42 o 
  -9 -12   3       98.05       65.30     34.79 o 
  -8 -12   3       58.12       53.68     30.51 o 
  -7 -12   3       79.32      148.42     45.96 o 
  -6 -12   3      562.28      563.09     58.04 o 
  -5 -12   3        0.64        2.74     25.70 o 
  -4 -12   3      381.04      478.16     50.25 o 
  -3 -12   3     1165.27     1236.11     58.46 o 
  -2 -12   3    11725.40    12006.40    535.56 o 
  -1 -12   3     2157.74     2010.67     96.70 o 
   0 -12   3     4858.63     4780.09    289.14 o 
   1 -12   3      797.35      762.63     84.86 o 
   2 -12   3        5.40       18.05     34.87 o 
   3 -12   3       50.50      102.56     46.79 o 
   4 -12   3      401.77      440.28     55.75 o 
 -11 -11   3       17.53        2.50     48.67 o 
 -10 -11   3      252.43      281.53     52.91 o 
  -9 -11   3      130.53       86.65     36.26 o 
  -8 -11   3     1369.65     1278.46    174.59 o 
  -7 -11   3       24.57       96.27     32.70 o 
  -6 -11   3      481.41      388.60     54.76 o 
  -5 -11   3      278.43      400.69     47.53 o 
  -4 -11   3        5.58      -18.13     18.69 o 
  -3 -11   3     1175.97     1146.95     60.89 o 
  -2 -11   3     1130.35     1234.09     55.90 o 
  -1 -11   3     4352.52     4342.25    321.30 o 
   0 -11   3     3807.57     3788.98    267.42 o 
   1 -11   3        8.64       16.19     28.06 o 
   2 -11   3     2093.75     1922.33     91.78 o 
   3 -11   3       38.40       65.22     43.32 o 
   4 -11   3      237.59      241.41     63.62 o 
   5 -11   3       13.20       38.27     31.83 o 
 -11 -10   3       79.85       69.88     52.50 o 
 -10 -10   3      288.92      329.36     52.74 o 
  -9 -10   3     1117.32     1218.90     82.12 o 
  -8 -10   3       13.26        0.03     76.97 o 
  -7 -10   3     2226.90     2102.33     98.53 o 
  -6 -10   3        1.01       58.39     27.83 o 
  -5 -10   3        6.20       44.59     24.92 o 
  -4 -10   3     1865.91     1636.59     78.62 o 
  -3 -10   3      587.62      616.48     39.76 o 
  -2 -10   3     1508.57     1383.15     56.16 o 
  -1 -10   3     1475.66     1302.43     54.10 o 
   0 -10   3      899.77      951.51     61.26 o 
   1 -10   3     2090.62     2036.00     88.97 o 
   2 -10   3     3777.85     3632.66    128.25 o 
   3 -10   3     1315.82     1195.86     69.44 o 
   4 -10   3      669.95      600.33     78.29 o 
   5 -10   3      346.16      265.54     42.79 o 
   6 -10   3      279.39      233.71     67.55 o 
 -12  -9   3      504.85      481.25     61.07 o 
 -11  -9   3      274.34      281.02     55.21 o 
 -10  -9   3      881.83      883.15     67.09 o 
  -9  -9   3       85.64       59.13     24.16 o 
  -8  -9   3      234.82      262.78     54.34 o 
  -7  -9   3       12.71       19.63     23.25 o 
  -6  -9   3     1295.28     1347.35     72.24 o 
  -5  -9   3      548.12      614.69     97.10 o 
  -4  -9   3       80.22       46.65     22.62 o 
  -3  -9   3      839.36      773.29     52.10 o 
  -2  -9   3     1930.72     1804.81     61.31 o 
  -1  -9   3      851.05      874.61     54.43 o 
   0  -9   3     1965.53     2034.68     63.81 o 
   1  -9   3     1642.07     1771.04    122.30 o 
   2  -9   3     3250.36     3348.02    116.95 o 
   3  -9   3     1055.38     1022.84     63.15 o 
   4  -9   3     1067.57     1229.72     98.18 o 
   5  -9   3     4774.11     4493.57    208.38 o 
   6  -9   3     1853.39     1917.74     87.80 o 
   7  -9   3     2320.07     2264.56    154.01 o 
 -12  -8   3      721.58      874.11     75.52 o 
 -11  -8   3      159.05        8.89     30.50 o 
 -10  -8   3      720.64      692.02     60.64 o 
  -9  -8   3       45.96       71.44     46.98 o 
  -8  -8   3       55.52       76.44     22.93 o 
  -7  -8   3     3138.84     2960.12     86.01 o 
  -6  -8   3     1162.07     1155.27     55.73 o 
  -5  -8   3      413.24      558.78     46.73 o 
  -4  -8   3      406.59      389.97     39.05 o 
  -3  -8   3     4311.93     4284.79    128.45 o 
  -2  -8   3     2009.41     1975.05     61.83 o 
  -1  -8   3       31.37       29.09     17.40 o 
   0  -8   3       14.09       19.49     13.27 o 
   1  -8   3     3006.48     3059.14    104.58 o 
   2  -8   3       33.31       20.46     19.66 o 
   3  -8   3      154.95      192.54     32.31 o 
   4  -8   3     5149.17     5241.43    154.25 o 
   5  -8   3      941.84      870.93     55.20 o 
   6  -8   3     3694.65     3733.12    102.96 o 
   7  -8   3     1458.59     1442.66     66.39 o 
   8  -8   3        0.55      -15.38     24.84 o 
 -12  -7   3       15.59       39.52     35.49 o 
 -11  -7   3      249.12      228.53     44.94 o 
 -10  -7   3       91.28       89.96     35.00 o 
  -9  -7   3     1256.85     1365.22     74.55 o 
  -8  -7   3      607.67      619.00     41.60 o 
  -7  -7   3      808.15      736.12     64.47 o 
  -6  -7   3       34.00       50.70     17.81 o 
  -5  -7   3      127.73      138.53     19.80 o 
  -4  -7   3     5733.69     5481.81    115.87 o 
  -3  -7   3     2284.35     2222.74     58.69 o 
  -2  -7   3     8281.21     8002.84    157.88 o 
  -1  -7   3     2101.03     2067.61     59.99 o 
   0  -7   3     3621.64     3589.17     95.64 o 
   1  -7   3        9.85       -1.05      7.79 o 
   2  -7   3       99.72      106.33     31.08 o 
   3  -7   3     5940.54     6022.15    182.24 o 
   4  -7   3     1967.97     1798.58     59.52 o 
   5  -7   3     3013.00     2904.44     81.64 o 
   6  -7   3      377.15      317.56     43.90 o 
   7  -7   3       48.58       60.19     23.73 o 
   8  -7   3     2575.61     2563.52     99.94 o 
   9  -7   3      292.79      304.31     40.81 o 
 -12  -6   3      321.44      383.66     54.55 o 
 -11  -6   3      120.18      121.54     38.38 o 
 -10  -6   3     1051.90     1106.40     72.21 o 
  -9  -6   3      220.41      138.00     53.36 o 
  -8  -6   3     1348.88     1415.52     60.01 o 
  -7  -6   3     2016.69     1954.31     53.34 o 
  -6  -6   3      262.73      342.40     35.53 o 
  -5  -6   3     8001.93     8217.04    134.53 o 
  -4  -6   3      276.03      305.15     23.67 o 
  -3  -6   3     1661.66     1664.56     72.32 o 
  -2  -6   3     2515.36     2438.65     78.99 o 
  -1  -6   3    16591.30    15795.63    272.98 o 
   0  -6   3     7239.50     7107.46    137.83 o 
   1  -6   3     4306.55     4112.09     74.28 o 
   2  -6   3      188.22      169.98     17.04 o 
   3  -6   3      150.78      129.84     23.97 o 
   4  -6   3     2361.86     2381.61     66.81 o 
   5  -6   3      920.31      842.14     40.25 o 
   6  -6   3       78.06       88.62     23.83 o 
   7  -6   3      136.56      138.43     24.76 o 
   8  -6   3     2842.99     2881.38    164.68 o 
   9  -6   3      510.55      522.71     61.17 o 
  10  -6   3      303.06      320.83     40.45 o 
 -12  -5   3     1866.19     1807.27     77.91 o 
 -11  -5   3      278.03      302.03     37.51 o 
 -10  -5   3      808.69      816.28     48.70 o 
  -9  -5   3     1260.64     1249.81     55.61 o 
  -8  -5   3      361.41      365.48     30.71 o 
  -7  -5   3      224.23      263.62     24.38 o 
  -6  -5   3      734.11      737.74     36.66 o 
  -5  -5   3       64.17       48.74     11.39 o 
  -4  -5   3       14.77       28.50      9.40 o 
  -3  -5   3      546.42      506.04     26.52 o 
  -2  -5   3      550.98      655.56     41.37 o 
  -1  -5   3        3.57        3.75      9.96 o 
   0  -5   3     5164.97     5061.51    102.13 o 
   1  -5   3      419.85      484.48     24.20 o 
   2  -5   3      823.99      735.23     28.56 o 
   3  -5   3     1308.83     1280.24     29.06 o 
   4  -5   3     4134.25     4058.70     77.19 o 
   5  -5   3     2025.78     1991.70     49.98 o 
   6  -5   3      401.42      377.73     78.12 o 
   7  -5   3     2423.19     2416.14     76.93 o 
   8  -5   3      107.78      125.68     25.41 o 
   9  -5   3      550.65      475.92     39.92 o 
  10  -5   3      423.07      377.04     40.59 o 
 -12  -4   3     1115.76     1244.95     67.75 o 
 -11  -4   3      191.15      266.65     42.53 o 
 -10  -4   3      526.08      528.53     35.65 o 
  -9  -4   3        5.61       10.39     17.86 o 
  -8  -4   3      608.06      574.92     37.50 o 
  -7  -4   3        5.27        4.30     11.37 o 
  -6  -4   3       95.79      113.27     15.15 o 
  -5  -4   3       43.18       24.16     10.68 o 
  -4  -4   3     1114.81     1238.33     39.82 o 
  -3  -4   3      602.26      547.07     27.15 o 
  -2  -4   3     2665.30     2860.36     64.99 o 
  -1  -4   3    11455.95    11918.41    206.44 o 
   0  -4   3     3929.92     3850.33     98.17 o 
   1  -4   3      861.63      841.86     29.54 o 
   2  -4   3    10217.23    10298.95    152.00 o 
   3  -4   3     6022.24     5284.70     77.14 o 
   4  -4   3       53.08       69.19     11.09 o 
   5  -4   3     7641.21     7232.63    142.51 o 
   6  -4   3      270.42      289.82     24.92 o 
   7  -4   3      187.66      210.57     21.06 o 
   8  -4   3      455.77      458.53     36.02 o 
   9  -4   3      745.90      770.76     45.19 o 
  10  -4   3     1344.76     1397.50     67.54 o 
  11  -4   3       17.98       21.12     21.76 o 
 -12  -3   3      653.25      602.53     49.72 o 
 -11  -3   3     2199.72     2280.84     83.96 o 
 -10  -3   3      185.39      201.44     31.50 o 
  -9  -3   3     3318.29     3250.43     79.99 o 
  -8  -3   3       71.05       66.06     15.26 o 
  -7  -3   3       40.54       56.92     20.99 o 
  -6  -3   3      219.58      214.68     19.15 o 
  -5  -3   3     6382.40     6483.21    110.26 o 
  -4  -3   3     3625.37     3275.06     67.77 o 
  -3  -3   3     2013.82     2004.33     55.83 o 
  -2  -3   3    17615.75    17576.71    288.33 o 
  -1  -3   3     1074.14     1257.67     45.83 o 
   0  -3   3      429.96      444.66     19.90 o 
   1  -3   3      116.79       73.30     12.57 o 
   2  -3   3      151.00      124.65     15.68 o 
   3  -3   3       84.23       63.04     16.55 o 
   4  -3   3      351.03      302.13     20.37 o 
   5  -3   3     2891.80     2824.03     58.76 o 
   6  -3   3     4019.81     3789.56     75.55 o 
   7  -3   3      650.33      553.60     28.11 o 
   8  -3   3      689.33      689.14     64.61 o 
   9  -3   3      320.50      300.27     27.26 o 
  10  -3   3        1.30       24.82     17.72 o 
  11  -3   3      614.22      792.29     90.18 o 
 -12  -2   3      203.25      266.60     39.30 o 
 -11  -2   3       19.21       29.58     22.28 o 
 -10  -2   3     3324.47     3420.29    101.83 o 
  -9  -2   3      424.28      401.76     28.40 o 
  -8  -2   3      761.78      773.45     30.49 o 
  -7  -2   3     3634.02     3498.66     66.35 o 
  -6  -2   3      394.43      429.34     23.04 o 
  -5  -2   3     7462.06     7605.66    109.44 o 
  -4  -2   3     5164.28     5120.38     86.66 o 
  -3  -2   3    11216.59    12427.67    268.28 o 
  -2  -2   3    30341.48    30442.71    480.75 o 
  -1  -2   3    25786.11    27211.49    525.43 o 
   0  -2   3     2703.48     3012.75     74.13 o 
   1  -2   3       61.87       19.59     17.14 o 
   2  -2   3     3211.14     3163.91    212.73 o 
   3  -2   3    16194.78    16104.78    332.35 o 
   4  -2   3      560.55      581.89     26.01 o 
   5  -2   3    10567.14    10513.52    140.80 o 
   6  -2   3     5402.65     5699.67    100.26 o 
   7  -2   3     1289.79     1277.68     38.45 o 
   8  -2   3      141.13      179.41     19.77 o 
   9  -2   3     1138.67     1227.76     45.13 o 
  10  -2   3        1.23        6.22     14.98 o 
  11  -2   3       84.16       75.07     27.18 o 
  12  -2   3       42.17       29.25     25.35 o 
 -11  -1   3      877.23      803.10     53.53 o 
 -10  -1   3       21.47       27.16     29.78 o 
  -9  -1   3        7.64        5.69     14.93 o 
  -8  -1   3     2519.10     2525.45     57.21 o 
  -7  -1   3     2549.34     2545.41     54.56 o 
  -6  -1   3     4680.94     4555.44     77.29 o 
  -5  -1   3      680.63      673.16     23.53 o 
  -4  -1   3     7084.92     7624.94    124.93 o 
  -3  -1   3      778.94      815.91     21.96 o 
  -2  -1   3    65544.47    67027.67    792.49 o 
  -1  -1   3    17401.48    17825.13    506.11 o 
   0  -1   3     1773.43     1973.63     78.01 o 
   1  -1   3     2768.13     2800.22    106.90 o 
   2  -1   3     5801.99     5689.67    124.87 o 
   3  -1   3      933.34      978.56     42.08 o 
   4  -1   3     6871.11     7222.21    110.04 o 
   5  -1   3      423.57      409.49     15.88 o 
   6  -1   3      162.63      170.20     17.43 o 
   7  -1   3      121.33      143.24     18.15 o 
   8  -1   3     1614.26     1564.91     45.97 o 
   9  -1   3       15.89       -8.41     15.96 o 
  10  -1   3     1009.64      921.05     40.49 o 
  11  -1   3      548.88      605.44     45.38 o 
  12  -1   3      117.50      122.62     30.62 o 
 -11   0   3      135.20      108.41     29.83 o 
 -10   0   3     1150.87     1293.88     52.01 o 
  -9   0   3     2145.54     2136.59    110.29 o 
  -8   0   3      987.36      952.29     39.53 o 
  -7   0   3     2135.43     2112.71     49.09 o 
  -6   0   3      429.39      459.85     21.79 o 
  -5   0   3     4947.03     4863.06     78.77 o 
  -4   0   3     3750.39     3846.21     63.74 o 
  -3   0   3     1794.08     1788.29     36.37 o 
  -2   0   3     4734.62     4936.61     79.75 o 
  -1   0   3     4679.23     5041.38     94.91 o 
   0   0   3     1052.25     1049.57     47.00 o 
   1   0   3     3447.40     3810.59     83.52 o 
   2   0   3      355.56      322.96     14.10 o 
   3   0   3    10678.64    11268.06    185.92 o 
   4   0   3       15.11       21.89      6.61 o 
   5   0   3     8389.12     8045.60    123.43 o 
   6   0   3      805.04      807.97     24.78 o 
   7   0   3      206.18      223.43     13.24 o 
   8   0   3     1479.12     1475.16     37.69 o 
   9   0   3     1926.76     1908.11     53.08 o 
  10   0   3       20.99       -5.79     17.48 o 
  11   0   3       72.80       50.88     22.81 o 
  12   0   3      205.69      186.53     32.99 o 
  13   0   3      264.71      286.41     41.09 o 
 -11   1   3     1075.76      991.07     61.71 o 
 -10   1   3      404.79      451.38     35.54 o 
  -9   1   3     3364.60     3340.87     84.25 o 
  -8   1   3     2366.59     2360.53     64.86 o 
  -7   1   3       15.22        1.75     11.73 o 
  -6   1   3      449.07      508.05     28.90 o 
  -5   1   3       11.55       22.15      8.58 o 
  -4   1   3     2791.05     2661.77     49.80 o 
  -3   1   3     1062.99     1122.94     27.39 o 
  -2   1   3     2202.63     2212.36     59.03 o 
  -1   1   3    29216.48    31878.32    619.40 o 
   0   1   3     2119.01     2411.95     46.13 o 
   1   1   3     3309.68     3631.10     67.61 o 
   2   1   3    24776.18    25312.03    399.31 o 
   3   1   3      963.40     1059.78     29.95 o 
   4   1   3     8120.99     7883.19    137.76 o 
   5   1   3     9505.02     9949.34    133.91 o 
   6   1   3      406.73      432.34     16.30 o 
   7   1   3      504.59      531.22     18.38 o 
   8   1   3      397.48      379.25     19.69 o 
   9   1   3       16.19       11.91     11.91 o 
  10   1   3        3.95       11.44     17.33 o 
  11   1   3       54.94       64.32     21.31 o 
  12   1   3       52.96       59.96     25.49 o 
  13   1   3      242.87      211.22     46.88 o 
 -10   2   3     2064.14     2137.60     91.08 o 
  -9   2   3      234.55      234.94     27.22 o 
  -8   2   3      374.26      366.50     29.36 o 
  -7   2   3      819.86      753.70     37.94 o 
  -6   2   3       15.76       18.87     12.18 o 
  -5   2   3      433.20      419.90     20.41 o 
  -4   2   3     6344.22     6145.10     93.24 o 
  -3   2   3       55.07       48.50     10.24 o 
  -2   2   3      453.67      505.52     21.71 o 
  -1   2   3    24119.71    25064.39    398.01 o 
   0   2   3      663.23      752.22     16.87 o 
   1   2   3    21840.01    22002.13    349.06 o 
   2   2   3     1337.24     1374.38     57.38 o 
   3   2   3     2061.22     2010.59     45.97 o 
   4   2   3      153.47      144.16     12.90 o 
   5   2   3     3102.62     3163.43     59.02 o 
   6   2   3     1471.00     1438.82     38.08 o 
   7   2   3     1435.39     1549.97     31.45 o 
   8   2   3     3905.23     3965.94     57.45 o 
   9   2   3     1279.12     1306.22     33.78 o 
  10   2   3        1.71       37.33     29.75 o 
  11   2   3     1556.27     1490.39     62.43 o 
  12   2   3      178.75      186.17     30.40 o 
  13   2   3       33.67       37.45     28.21 o 
 -10   3   3      193.46      185.58     27.62 o 
  -9   3   3      280.96      337.07     31.80 o 
  -8   3   3     1587.39     1556.65     55.12 o 
  -7   3   3      372.13      342.73     28.43 o 
  -6   3   3        3.81        2.26     16.80 o 
  -5   3   3      238.18      247.55     20.39 o 
  -4   3   3     2716.48     2673.17     60.21 o 
  -3   3   3     6945.37     6825.18    114.54 o 
  -2   3   3    20845.90    21714.31    308.07 o 
  -1   3   3     1567.21     1575.88     35.07 o 
   0   3   3     6707.75     7075.46     94.20 o 
   1   3   3      823.61      764.14     21.93 o 
   2   3   3     1936.95     1968.41     41.04 o 
   3   3   3     7644.14     7519.10    132.81 o 
   4   3   3    14299.36    14263.46    237.92 o 
   5   3   3     1384.02     1597.82     37.91 o 
   6   3   3    14895.34    14722.08    217.26 o 
   7   3   3      863.00      916.10     26.35 o 
   8   3   3      717.46      726.99     26.43 o 
   9   3   3      255.31      297.00     19.70 o 
  10   3   3     3825.81     3806.63     84.00 o 
  11   3   3      354.39      309.53     32.63 o 
  12   3   3     1410.47     1462.43     65.33 o 
  13   3   3       37.27       32.17     23.39 o 
  -9   4   3       68.12       47.61     22.01 o 
  -8   4   3        9.32       -0.05     16.10 o 
  -7   4   3      264.76      269.65     26.23 o 
  -6   4   3      746.91      781.57     38.78 o 
  -5   4   3        0.48        5.65     11.17 o 
  -4   4   3    19131.19    19054.43    283.98 o 
  -3   4   3     7881.60     7740.60    137.33 o 
  -2   4   3    16682.60    16811.92    236.59 o 
  -1   4   3     2718.74     2720.03     45.59 o 
   0   4   3      103.94      101.61      8.52 o 
   1   4   3    15740.70    16332.15    204.85 o 
   2   4   3    18963.11    19361.24    314.92 o 
   3   4   3      165.27      186.54     31.08 o 
   4   4   3      942.26     1086.46     35.19 o 
   5   4   3       35.04       56.14     10.31 o 
   6   4   3     7954.76     7021.35    115.83 o 
   7   4   3      326.50      411.73     31.87 o 
   8   4   3    15694.64    15081.69    203.75 o 
   9   4   3      623.26      635.59     26.70 o 
  10   4   3      401.88      452.70     25.13 o 
  11   4   3      377.39      372.56     33.84 o 
  12   4   3        8.09       23.57     20.34 o 
  13   4   3        8.33       29.70     23.57 o 
  14   4   3      196.86      186.71     36.28 o 
  -9   5   3        9.26      -11.77     31.49 o 
  -8   5   3       12.22       -2.28     17.56 o 
  -7   5   3       93.32       76.40     20.81 o 
  -6   5   3      454.51      468.29     30.97 o 
  -5   5   3      672.46      704.54     34.31 o 
  -4   5   3       29.81       33.96     12.40 o 
  -3   5   3    14801.15    14345.33    220.22 o 
  -2   5   3     2844.83     2938.65     59.81 o 
  -1   5   3    26727.53    27413.83    482.77 o 
   0   5   3      193.28      210.85     12.24 o 
   1   5   3      423.91      526.41     17.30 o 
   2   5   3    16266.60    16043.21    267.52 o 
   3   5   3    13667.42    13422.53    228.60 o 
   4   5   3     1417.85     1471.24     64.18 o 
   5   5   3     3488.03     3535.01     97.95 o 
   6   5   3       67.98       62.56     12.02 o 
   7   5   3     3833.22     3820.70     76.15 o 
   8   5   3     4497.87     4536.76     78.29 o 
   9   5   3     2188.00     2234.13     50.70 o 
  10   5   3     1894.92     1934.16     49.44 o 
  11   5   3      606.46      596.71     44.33 o 
  12   5   3        0.16       -8.37     19.43 o 
  13   5   3       70.93       39.88     34.24 o 
  14   5   3      250.41      264.90     38.98 o 
  -8   6   3        7.43       -2.79     30.01 o 
  -7   6   3      479.22      484.57     44.08 o 
  -6   6   3       23.41       21.00     15.88 o 
  -5   6   3      336.68      390.82     36.68 o 
  -4   6   3     1569.70     1571.67     48.83 o 
  -3   6   3      753.71      778.00     41.04 o 
  -2   6   3     3345.41     3529.88     71.52 o 
  -1   6   3     1482.96     1521.11     35.71 o 
   0   6   3     4822.55     5603.13     84.22 o 
   1   6   3     9513.89     9556.91    146.41 o 
   2   6   3      265.14      313.91     24.20 o 
   3   6   3      234.51      194.23     31.20 o 
   4   6   3     8987.94     8811.02    198.81 o 
   5   6   3     6125.15     6113.31    150.98 o 
   6   6   3     3187.29     2900.30     71.71 o 
   7   6   3    11521.96    11224.51    204.67 o 
   8   6   3       65.35       66.37     12.32 o 
   9   6   3     2464.36     2430.55     54.20 o 
  10   6   3      792.80      813.77     32.82 o 
  11   6   3       53.39       33.84     15.27 o 
  12   6   3        0.06        3.15     20.38 o 
  13   6   3      100.99       36.49     44.99 o 
  14   6   3       21.70       29.66     31.88 o 
  -8   7   3      939.73     1009.92     60.03 o 
  -7   7   3     1791.31     1852.48     70.75 o 
  -6   7   3      734.60      702.63     39.75 o 
  -5   7   3      104.84      117.35     21.19 o 
  -4   7   3      225.21      235.87     27.34 o 
  -3   7   3      459.50      467.97     32.21 o 
  -2   7   3     1675.79     1713.42     55.95 o 
  -1   7   3      774.68      744.13     29.84 o 
   0   7   3     1070.17     1163.79     30.56 o 
   1   7   3     1698.56     1661.51     41.63 o 
   2   7   3     1020.66     1142.68     66.65 o 
   3   7   3     6245.25     6483.94    113.62 o 
   4   7   3     2641.86     2527.28     90.13 o 
   5   7   3    18274.45    17697.00    372.04 o 
   6   7   3     7567.43     6993.47    154.53 o 
   7   7   3        5.43       29.58     13.99 o 
   8   7   3      158.72      165.98     17.51 o 
   9   7   3     3654.75     3630.02     87.70 o 
  10   7   3      229.92      198.68     20.00 o 
  11   7   3        1.17        0.38     13.36 o 
  12   7   3       88.53      109.92     24.96 o 
  13   7   3     1426.73     1484.22     66.75 o 
  14   7   3      231.75      231.76     44.38 o 
  -7   8   3        1.74       -0.79     22.70 o 
  -6   8   3       56.35       58.59     37.17 o 
  -5   8   3      128.91      116.06     30.27 o 
  -4   8   3     2420.61     2360.24     94.71 o 
  -3   8   3     1265.03     1221.18     51.76 o 
  -2   8   3      426.18      446.33     32.96 o 
  -1   8   3      189.37      222.46     20.08 o 
   0   8   3       10.12       14.57      9.65 o 
   1   8   3      643.42      713.22     28.27 o 
   2   8   3    18048.86    18707.45    247.71 o 
   3   8   3     3438.80     3519.42     69.75 o 
   4   8   3    36160.89    35991.29    517.58 o 
   5   8   3     2940.35     2944.92    147.42 o 
   6   8   3    12576.57    11958.36    216.89 o 
   7   8   3      812.32      774.55     38.32 o 
   8   8   3       34.59       38.58     12.67 o 
   9   8   3       27.81        8.76     12.44 o 
  10   8   3     3750.89     3576.61     84.76 o 
  11   8   3      197.40      130.39     22.28 o 
  12   8   3       16.05       26.39     20.30 o 
  13   8   3      183.62      154.78     37.74 o 
  14   8   3      724.32      811.32     69.91 o 
  -6   9   3      323.67      262.64     37.08 o 
  -5   9   3      524.21      458.95     46.66 o 
  -4   9   3       45.10       75.96     22.00 o 
  -3   9   3     1876.89     2070.28    124.93 o 
  -2   9   3      455.34      401.85     32.74 o 
  -1   9   3        5.95       -8.13     15.32 o 
   0   9   3      155.96      171.97     25.62 o 
   1   9   3       22.15       28.61     10.40 o 
   2   9   3     1065.23     1144.94     32.74 o 
   3   9   3     4815.24     4944.34    192.66 o 
   4   9   3       15.25       22.95     14.91 o 
   5   9   3     9369.96     9170.95    274.06 o 
   6   9   3     6124.84     6246.72    130.51 o 
   7   9   3     4523.45     4390.48    103.54 o 
   8   9   3     9982.53     9775.22    192.46 o 
   9   9   3      888.22      873.96     46.37 o 
  10   9   3      606.83      560.25     40.10 o 
  11   9   3      597.61      540.11     35.50 o 
  12   9   3      431.27      414.54     40.81 o 
  13   9   3       96.54       16.33     29.93 o 
  14   9   3      975.52     1090.55    129.29 o 
  -5  10   3       26.52       17.16     23.54 o 
  -4  10   3      170.97      200.66     31.90 o 
  -3  10   3      315.02      323.32     34.57 o 
  -2  10   3      158.03      227.73     29.60 o 
  -1  10   3     3841.74     3784.31    124.15 o 
   0  10   3     2241.74     2352.75     84.34 o 
   1  10   3       13.53       14.41     15.23 o 
   2  10   3        6.46       12.65     11.37 o 
   3  10   3     5319.94     5241.92    100.98 o 
   4  10   3       69.43       61.13     26.43 o 
   5  10   3      909.91      923.50     57.81 o 
   6  10   3     1573.01     1526.78     69.48 o 
   7  10   3     9324.71     9637.59    237.14 o 
   8  10   3       25.03       -9.48     23.08 o 
   9  10   3     4823.83     4588.12    166.21 o 
  10  10   3     2109.89     2005.44     72.80 o 
  11  10   3       91.11       95.59     24.43 o 
  12  10   3     1899.17     1947.93    112.65 o 
  13  10   3      856.73      907.37     49.41 o 
  14  10   3      234.49      311.97     53.71 o 
  -4  11   3      243.71      276.45     37.69 o 
  -3  11   3        9.09       35.59     28.79 o 
  -2  11   3     1485.23     1540.51     79.90 o 
  -1  11   3     2214.80     2214.34     96.51 o 
   0  11   3     1256.45     1337.06     58.08 o 
   1  11   3      946.51     1044.79     49.96 o 
   2  11   3      831.84      828.57     44.11 o 
   3  11   3     3473.91     3431.77     78.47 o 
   4  11   3       73.66       99.82     25.75 o 
   5  11   3     2039.34     2043.01     87.50 o 
   6  11   3      136.72       31.16     22.45 o 
   7  11   3      837.30      862.67     82.88 o 
   8  11   3       42.19       -7.47     27.81 o 
   9  11   3     1911.45     1820.30     67.66 o 
  10  11   3     1549.10     1497.58     63.44 o 
  11  11   3     3159.69     3289.63    159.14 o 
  12  11   3     1589.50     1730.40     64.92 o 
  13  11   3     1688.81     1607.95     94.89 o 
  -3  12   3      109.13      103.97     44.95 o 
  -2  12   3     1147.70      927.50     70.12 o 
  -1  12   3        3.31      -13.43     22.19 o 
   0  12   3       22.83       60.71     24.46 o 
   1  12   3       29.79       47.18     25.28 o 
   2  12   3     4319.99     4613.56    154.03 o 
   3  12   3      216.48      226.74     24.28 o 
   4  12   3     2306.31     2431.49    111.31 o 
   5  12   3       18.66       44.92     19.83 o 
   6  12   3      676.42      777.48     83.96 o 
   7  12   3      581.54      522.59     51.83 o 
   8  12   3      284.39      378.37     48.90 o 
   9  12   3      953.74      933.41     69.32 o 
  10  12   3     1145.12     1119.34     77.93 o 
  11  12   3      339.90      335.30     52.79 o 
  12  12   3      762.08      599.65     64.53 o 
  13  12   3      118.33       71.82     31.81 o 
  -2  13   3      534.31      492.90     67.17 o 
  -1  13   3     2038.46     2108.35    100.30 o 
   0  13   3      179.59      144.67     35.15 o 
   1  13   3       30.82       58.90     28.78 o 
   2  13   3      444.27      465.62     76.89 o 
   3  13   3     2116.64     2114.22    136.94 o 
   4  13   3     2342.58     2569.10     87.19 o 
   5  13   3     3167.91     3206.75     98.59 o 
   6  13   3     3020.51     3099.50    120.16 o 
   7  13   3     1874.39     1812.09     92.15 o 
   8  13   3      150.25      144.47     36.15 o 
   9  13   3      737.16      692.86     64.39 o 
  10  13   3      225.41      292.04     50.20 o 
  11  13   3      164.77      182.13     44.41 o 
  12  13   3      509.32      394.90    170.73 o 
  -1  14   3      235.93      200.21     45.60 o 
   0  14   3        3.14        2.87     27.48 o 
   1  14   3      181.92      135.81     36.87 o 
   2  14   3        1.76      -23.86     20.30 o 
   3  14   3      888.44      950.31     88.65 o 
   4  14   3        1.15       43.84     31.50 o 
   5  14   3     3587.18     3768.27    113.04 o 
   6  14   3        8.61       38.69     29.55 o 
   7  14   3      516.47      494.13     58.02 o 
   8  14   3      239.95      190.22     53.40 o 
   9  14   3      525.31      463.36     59.17 o 
  10  14   3       23.76       -2.95     30.47 o 
  11  14   3        1.49      -11.55     31.22 o 
  12  14   3      340.15      362.75     87.71 o 
   1  15   3      220.87      210.39     43.21 o 
   2  15   3       14.57       57.30     27.98 o 
   3  15   3      142.23      132.57     33.16 o 
   4  15   3     1267.96     1315.61     89.66 o 
   5  15   3       45.28       36.11     33.10 o 
   6  15   3      199.30      248.23     45.16 o 
   7  15   3      121.18       79.89     47.77 o 
   8  15   3      462.26      320.83     52.18 o 
   9  15   3     1187.45     1201.36     98.35 o 
  10  15   3      141.23      139.53     45.51 o 
  11  15   3      171.59      260.61     54.63 o 
   3  16   3      440.30      489.94     66.52 o 
   4  16   3     1099.07     1197.27     90.10 o 
   5  16   3        4.72       53.35     34.13 o 
   6  16   3       60.25       95.26     52.63 o 
   7  16   3      178.88      175.80     52.15 o 
   8  16   3     1984.71     1988.80    106.90 o 
   9  16   3       19.14       -3.73     34.74 o 
  -4 -15   4      293.98      292.31     82.32 o 
  -7 -14   4      247.31      329.27     54.58 o 
  -6 -14   4      401.34      289.97     51.99 o 
  -5 -14   4      332.12      410.91     55.90 o 
  -4 -14   4        2.80       51.39     29.11 o 
  -3 -14   4       50.07       93.80     50.48 o 
  -2 -14   4      940.86     1041.43    118.03 o 
  -1 -14   4      298.36      265.90     72.73 o 
   0 -14   4      201.23      135.14     74.57 o 
  -9 -13   4      762.83      666.26     72.20 o 
  -8 -13   4        0.26        7.13     29.38 o 
  -7 -13   4      205.33      299.91     51.81 o 
  -6 -13   4       22.35       23.19     31.42 o 
  -5 -13   4        0.23        2.41     25.64 o 
  -4 -13   4      551.25      516.63     55.99 o 
  -3 -13   4      464.44      424.42     49.40 o 
  -2 -13   4      232.84      274.41     46.75 o 
  -1 -13   4       52.06       45.52     28.28 o 
   0 -13   4      481.20      484.67     56.25 o 
   1 -13   4      139.10      188.09     40.77 o 
   2 -13   4      191.65      153.83     66.54 o 
 -10 -12   4      589.95      682.36    134.58 o 
  -9 -12   4      109.29       72.41     34.28 o 
  -8 -12   4       66.77       85.19     35.81 o 
  -7 -12   4        8.08      -11.17     25.95 o 
  -6 -12   4       17.68       24.87     27.13 o 
  -5 -12   4       20.13      -32.69     21.80 o 
  -4 -12   4       13.47       36.27     25.52 o 
  -3 -12   4       10.32       29.10     25.23 o 
  -2 -12   4     1212.41     1209.03     76.46 o 
  -1 -12   4     2548.80     2265.56    149.91 o 
   0 -12   4     2699.02     2803.50    250.14 o 
   1 -12   4     3950.84     3728.06    271.69 o 
   2 -12   4       66.75       24.31     73.32 o 
   3 -12   4       53.10       -0.50     64.66 o 
   4 -12   4      306.70      191.42     58.48 o 
 -10 -11   4      725.91      631.48     94.98 o 
  -9 -11   4        7.23       25.63     39.15 o 
  -8 -11   4       37.46       26.19     29.92 o 
  -7 -11   4      109.48      158.28    101.27 o 
  -6 -11   4       19.56       -6.22     23.68 o 
  -5 -11   4      831.73      831.72     63.98 o 
  -4 -11   4     2307.76     2176.85     96.06 o 
  -3 -11   4     1196.97     1158.40     68.05 o 
  -2 -11   4      363.03      368.87     34.67 o 
  -1 -11   4     3567.31     3462.05    206.37 o 
   0 -11   4     4294.84     4340.24    201.95 o 
   1 -11   4      531.97      540.24     53.68 o 
   2 -11   4     1177.63     1185.59     73.90 o 
   3 -11   4      308.51      294.95     45.18 o 
   4 -11   4      372.07      442.49     72.52 o 
   5 -11   4      150.66      177.03     61.40 o 
 -11 -10   4     1426.67     1232.64    125.43 o 
 -10 -10   4        0.80       23.92     50.13 o 
  -9 -10   4     1132.13     1222.70     84.89 o 
  -8 -10   4      564.71      517.51     58.95 o 
  -7 -10   4       15.81       -8.30     24.45 o 
  -6 -10   4      573.23      548.49     54.86 o 
  -5 -10   4      490.77      516.73     51.55 o 
  -4 -10   4      255.91      273.74     42.31 o 
  -3 -10   4      976.00     1039.82     85.42 o 
  -2 -10   4     1302.77     1400.35     56.93 o 
  -1 -10   4      420.05      458.14     46.74 o 
   0 -10   4      578.50      568.17     98.91 o 
   1 -10   4     1136.15     1253.44     69.64 o 
   2 -10   4       72.47       22.19     24.75 o 
   3 -10   4        0.69       -9.10     23.88 o 
   4 -10   4     2702.06     2691.12    155.61 o 
   5 -10   4      329.98      314.77     65.50 o 
   6 -10   4      132.75      165.00     57.68 o 
 -11  -9   4      667.02      802.44     70.11 o 
 -10  -9   4      665.80      739.25     98.59 o 
  -9  -9   4     5462.40     5309.05    174.38 o 
  -8  -9   4        5.01       -1.27     27.02 o 
  -7  -9   4     1367.31     1223.69    116.71 o 
  -6  -9   4       83.76       54.00     39.84 o 
  -5  -9   4     2608.41     2504.15    101.35 o 
  -4  -9   4      616.32      752.69     55.31 o 
  -3  -9   4     4737.57     4660.40    142.17 o 
  -2  -9   4       60.36       80.12     20.20 o 
  -1  -9   4     1307.40     1299.11     51.59 o 
   0  -9   4      930.48      804.72     98.39 o 
   1  -9   4     1418.49     1388.91     70.23 o 
   2  -9   4      348.48      324.49     40.28 o 
   3  -9   4      534.24      511.30     47.49 o 
   4  -9   4        0.04       25.95     62.93 o 
   5  -9   4       85.05       56.39     39.15 o 
   6  -9   4     3047.79     3216.15    174.04 o 
   7  -9   4      286.12      255.46    102.25 o 
 -11  -8   4       76.49       63.43     38.42 o 
 -10  -8   4     4254.33     4452.26    155.14 o 
  -9  -8   4       49.33       84.26     49.02 o 
  -8  -8   4     7783.26     7985.08    175.79 o 
  -7  -8   4      975.74     1052.57     67.34 o 
  -6  -8   4       37.26       67.29     26.97 o 
  -5  -8   4     1987.42     2039.94    158.15 o 
  -4  -8   4     4541.12     4053.90    128.44 o 
  -3  -8   4       13.54       -7.90     17.12 o 
  -2  -8   4      340.08      340.70     28.42 o 
  -1  -8   4      323.94      344.78     46.26 o 
   0  -8   4     1940.63     1903.81     60.05 o 
   1  -8   4       14.65       10.52     12.62 o 
   2  -8   4       27.66       41.99     21.21 o 
   3  -8   4      686.20      643.56     49.39 o 
   4  -8   4       27.16       49.40     23.74 o 
   5  -8   4      213.10      231.78     32.94 o 
   6  -8   4     2624.10     2590.08     99.32 o 
   7  -8   4     3725.75     3921.50    111.26 o 
   8  -8   4      494.24      475.17     66.19 o 
 -11  -7   4      393.02      351.55     54.49 o 
 -10  -7   4       20.76      -36.24     27.02 o 
  -9  -7   4     2712.06     2692.18    109.66 o 
  -8  -7   4      103.78      126.01     26.79 o 
  -7  -7   4       32.09       44.11     19.47 o 
  -6  -7   4     3836.35     3549.77     94.44 o 
  -5  -7   4     5001.94     4962.66    199.08 o 
  -4  -7   4     8454.24     8052.44    172.05 o 
  -3  -7   4      179.04      168.87     74.64 o 
  -2  -7   4     1879.10     1761.31     56.41 o 
  -1  -7   4       60.69       61.51     15.29 o 
   0  -7   4       29.62       32.35     13.30 o 
   1  -7   4      661.76      605.09     31.59 o 
   2  -7   4     1487.50     1436.27     47.92 o 
   3  -7   4       48.58       24.93     18.24 o 
   4  -7   4      175.63      201.22     25.93 o 
   5  -7   4      546.68      525.86     36.70 o 
   6  -7   4     2815.08     2772.39    100.73 o 
   7  -7   4     1739.65     1677.60     66.64 o 
   8  -7   4      707.18      669.55     54.07 o 
   9  -7   4      455.37      365.19     42.01 o 
 -11  -6   4       92.38      101.47     46.86 o 
 -10  -6   4       13.41       -5.47     32.68 o 
  -9  -6   4      129.21      114.90     57.64 o 
  -8  -6   4      229.19      277.21     40.06 o 
  -7  -6   4       15.05       31.03     18.28 o 
  -6  -6   4     2084.71     2186.19     68.92 o 
  -5  -6   4     9328.83     8944.07    438.01 o 
  -4  -6   4      526.61      586.42     32.33 o 
  -3  -6   4     8575.01     8646.96    208.11 o 
  -2  -6   4     2173.43     2201.35    111.04 o 
  -1  -6   4     1505.71     1489.97     63.36 o 
   0  -6   4     1099.75     1027.94     38.95 o 
   1  -6   4     1046.53      949.89     37.42 o 
   2  -6   4     3812.24     3852.23     86.41 o 
   3  -6   4      278.46      228.53     27.86 o 
   4  -6   4     1406.82     1438.49     50.38 o 
   5  -6   4     4999.86     4987.15    113.76 o 
   6  -6   4      941.33      879.84     43.40 o 
   7  -6   4     1573.74     1586.64     74.70 o 
   8  -6   4        0.58       -0.50     19.95 o 
   9  -6   4       10.09       -4.24     23.27 o 
  10  -6   4     1478.88     1538.02     85.04 o 
 -11  -5   4     1643.10     1583.33     71.17 o 
 -10  -5   4        2.24        7.09     21.05 o 
  -9  -5   4     3219.63     3215.35     94.26 o 
  -8  -5   4       69.60       97.19     22.07 o 
  -7  -5   4       34.79       37.56     14.85 o 
  -6  -5   4     1276.52     1326.03     42.49 o 
  -5  -5   4        7.54       12.75     14.76 o 
  -4  -5   4       18.93       19.76     10.27 o 
  -3  -5   4     2436.64     2192.65     62.13 o 
  -2  -5   4      572.13      471.20     66.02 o 
  -1  -5   4    12341.54    12340.45    221.12 o 
   0  -5   4      743.13      764.01     31.93 o 
   1  -5   4     3181.90     2944.10     69.72 o 
   2  -5   4      217.81      203.17     14.97 o 
   3  -5   4     5765.84     5481.65     93.98 o 
   4  -5   4       51.76       59.04     11.27 o 
   5  -5   4      732.54      653.26     47.76 o 
   6  -5   4        0.42      -11.76     17.98 o 
   7  -5   4      474.33      487.53     42.18 o 
   8  -5   4      863.23      748.74     61.33 o 
   9  -5   4       14.02       -0.59     21.92 o 
  10  -5   4      601.78      585.40     45.67 o 
 -11  -4   4     1002.41     1002.15     57.43 o 
 -10  -4   4     4819.59     5017.47    112.16 o 
  -9  -4   4      446.66      496.00     40.14 o 
  -8  -4   4     3334.23     3262.14     91.53 o 
  -7  -4   4      143.14      120.54     21.46 o 
  -6  -4   4      152.94      174.33     18.42 o 
  -5  -4   4     1570.89     1581.90     44.88 o 
  -4  -4   4     5029.87     4724.67     86.40 o 
  -3  -4   4      572.67      604.01     27.44 o 
  -2  -4   4     7188.97     7014.30    167.20 o 
  -1  -4   4      153.40      176.12     25.59 o 
   0  -4   4      190.81      199.01     30.80 o 
   1  -4   4      441.80      357.78     23.52 o 
   2  -4   4     5025.09     4970.34     96.63 o 
   3  -4   4      245.71      188.85     15.65 o 
   4  -4   4      169.51      170.93     14.17 o 
   5  -4   4      362.83      361.46     25.21 o 
   6  -4   4     2210.16     2180.39     63.28 o 
   7  -4   4        2.01      -12.16     17.21 o 
   8  -4   4      156.81      106.30     18.71 o 
   9  -4   4      515.56      533.59     33.98 o 
  10  -4   4       22.35       45.13     20.62 o 
  11  -4   4        1.18       28.60     32.90 o 
 -11  -3   4     1082.92     1098.54    106.45 o 
 -10  -3   4     1728.30     1722.48     70.78 o 
  -9  -3   4     1639.70     1581.28     54.39 o 
  -8  -3   4     4906.95     4789.81     87.46 o 
  -7  -3   4     1221.28     1220.31     41.35 o 
  -6  -3   4      152.66      165.56     21.04 o 
  -5  -3   4     1910.93     1827.53     54.41 o 
  -4  -3   4     1853.78     1723.86     43.69 o 
  -3  -3   4     2448.03     2601.47     62.33 o 
  -2  -3   4     5403.92     5555.79    106.94 o 
  -1  -3   4      968.47     1049.28     44.43 o 
   0  -3   4    25923.96    26365.31    531.99 o 
   1  -3   4    12886.10    13750.66    290.28 o 
   2  -3   4     8898.10     8788.91    195.34 o 
   3  -3   4     5704.80     6113.73    115.00 o 
   4  -3   4      381.63      317.43     24.84 o 
   5  -3   4      768.72      755.00     83.25 o 
   6  -3   4     2278.28     2304.27     54.47 o 
   7  -3   4       45.63       71.55     17.31 o 
   8  -3   4      584.39      599.27     31.38 o 
   9  -3   4      244.82      251.13     31.46 o 
  10  -3   4      111.25      126.47     34.22 o 
  11  -3   4      648.28      722.49     50.40 o 
 -11  -2   4     1336.61     1358.49     66.65 o 
 -10  -2   4     1098.30     1062.01     56.39 o 
  -9  -2   4     2258.56     2309.98     66.53 o 
  -8  -2   4       15.01       12.51     12.66 o 
  -7  -2   4     1416.22     1407.41     39.90 o 
  -6  -2   4     3503.92     3465.64     73.38 o 
  -5  -2   4      299.02      286.59     25.02 o 
  -4  -2   4     1405.80     1446.39     34.09 o 
  -3  -2   4      137.64       78.82     17.66 o 
  -2  -2   4     3302.64     3603.61     65.70 o 
  -1  -2   4      776.99      832.31     33.47 o 
   0  -2   4     8260.96     7872.63    190.06 o 
   1  -2   4      603.46      713.47     22.68 o 
   2  -2   4     3752.52     3671.30     91.10 o 
   3  -2   4      201.18      240.32     43.07 o 
   4  -2   4     1882.41     1666.47     49.29 o 
   5  -2   4      184.20      160.83     16.11 o 
   6  -2   4     8298.04     8034.65    132.43 o 
   7  -2   4     4833.82     4584.64     88.67 o 
   8  -2   4       13.36        6.22     13.88 o 
   9  -2   4      373.73      336.95     26.16 o 
  10  -2   4      890.42      938.18     42.52 o 
  11  -2   4      769.89      671.56     48.62 o 
  12  -2   4       20.31       41.45     27.22 o 
 -11  -1   4       22.91       45.39     35.09 o 
 -10  -1   4     1183.55     1268.28     62.73 o 
  -9  -1   4      808.59      840.18     40.32 o 
  -8  -1   4     1636.84     1624.32     51.49 o 
  -7  -1   4       13.75       19.09     11.57 o 
  -6  -1   4      134.76      122.94     14.47 o 
  -5  -1   4     9922.32     9804.93    139.23 o 
  -4  -1   4    11254.84    11203.46    151.92 o 
  -3  -1   4    38603.27    37909.14    460.42 o 
  -2  -1   4     7354.85     7802.55    120.08 o 
  -1  -1   4    22993.31    24034.17   1035.56 o 
   0  -1   4     7474.63     7353.30    228.55 o 
   1  -1   4     2504.26     2583.20     63.14 o 
   2  -1   4      758.59      743.59     30.94 o 
   3  -1   4       69.85       75.65     20.72 o 
   4  -1   4     2916.62     3031.51     54.97 o 
   5  -1   4      266.09      182.80     19.09 o 
   6  -1   4        0.09       -0.47      6.75 o 
   7  -1   4        6.12       15.41     10.32 o 
   8  -1   4      102.75       82.49     13.42 o 
   9  -1   4       23.84       33.93     17.98 o 
  10  -1   4       64.98       93.57     20.03 o 
  11  -1   4      776.10      732.61     48.02 o 
  12  -1   4      125.08      121.00     30.56 o 
 -11   0   4       18.42        5.09     23.67 o 
 -10   0   4        0.94       -1.46     17.92 o 
  -9   0   4     1232.98     1277.62     66.39 o 
  -8   0   4     1640.97     1592.92     52.64 o 
  -7   0   4     1755.68     1593.05     51.89 o 
  -6   0   4      172.51      173.59     16.15 o 
  -5   0   4     1351.18     1253.26     33.82 o 
  -4   0   4    15682.44    15405.97    239.25 o 
  -3   0   4     5628.65     5577.40     75.60 o 
  -2   0   4    12708.04    13499.18    174.71 o 
  -1   0   4     5978.41     6244.87    114.97 o 
   0   0   4     2237.20     2433.86     48.13 o 
   1   0   4      248.31      247.42     17.75 o 
   2   0   4      574.37      579.03     19.42 o 
   3   0   4        1.58        2.55      5.69 o 
   4   0   4      499.99      446.63     19.48 o 
   5   0   4       63.69       76.87      9.98 o 
   6   0   4     5259.08     5191.42     88.72 o 
   7   0   4     3942.07     3783.39     65.09 o 
   8   0   4     3500.90     3471.10     64.40 o 
   9   0   4     2015.85     2084.04     55.65 o 
  10   0   4      555.06      617.44     40.50 o 
  11   0   4        1.69       -3.61     22.88 o 
  12   0   4     1485.98     1459.62     78.92 o 
  13   0   4        6.64       -5.61     25.07 o 
 -10   1   4      306.44      301.92     32.21 o 
  -9   1   4      273.53      296.80     32.63 o 
  -8   1   4      637.78      566.49     34.41 o 
  -7   1   4      242.08      223.95     23.35 o 
  -6   1   4      276.67      318.34     20.25 o 
  -5   1   4     1738.47     1653.71     40.13 o 
  -4   1   4     4840.23     4884.09     79.19 o 
  -3   1   4     3557.78     3614.05     68.58 o 
  -2   1   4    16444.68    17122.44    245.23 o 
  -1   1   4    21161.89    22510.80    323.22 o 
   0   1   4    51304.35    55372.64    745.49 o 
   1   1   4      516.47      513.19     17.88 o 
   2   1   4      505.97      584.52     21.76 o 
   3   1   4      105.60      124.52     11.70 o 
   4   1   4     2366.99     2296.81     53.25 o 
   5   1   4     1853.42     2007.63     52.59 o 
   6   1   4     7997.44     8109.14    127.84 o 
   7   1   4     6267.27     5976.10    102.26 o 
   8   1   4     4157.33     4191.11     64.88 o 
   9   1   4      239.11      257.09     18.95 o 
  10   1   4      305.61      331.80     31.53 o 
  11   1   4      824.40      901.12     49.46 o 
  12   1   4      716.70      703.90     48.39 o 
  13   1   4        2.10      -31.15     20.77 o 
 -10   2   4      211.42      247.16     31.91 o 
  -9   2   4      271.09      282.62     30.27 o 
  -8   2   4       33.45       36.03     17.94 o 
  -7   2   4       62.16       37.85     15.63 o 
  -6   2   4        5.18       -1.80     10.59 o 
  -5   2   4     2875.30     2736.69     55.85 o 
  -4   2   4      609.98      595.60     38.22 o 
  -3   2   4     8072.65     7763.35    127.02 o 
  -2   2   4     2181.77     2051.58     51.36 o 
  -1   2   4     7118.50     7699.63    116.15 o 
   0   2   4     6682.48     6929.94     93.68 o 
   1   2   4      484.88      460.15     15.79 o 
   2   2   4      211.91      198.97     15.93 o 
   3   2   4      359.80      386.84     21.92 o 
   4   2   4    40305.83    39657.07    624.21 o 
   5   2   4     7445.34     7405.06    117.34 o 
   6   2   4    36853.17    36023.79    497.42 o 
   7   2   4    13208.10    12702.99    192.89 o 
   8   2   4     2628.94     2571.73     42.92 o 
   9   2   4      229.21      236.83     17.46 o 
  10   2   4      230.63      247.29     27.77 o 
  11   2   4      383.06      400.79     36.14 o 
  12   2   4       23.82       28.58     22.61 o 
  13   2   4      100.56      139.83     36.10 o 
 -10   3   4      166.83      188.10     30.76 o 
  -9   3   4        7.86       -7.54     18.95 o 
  -8   3   4        0.84      -16.84     15.05 o 
  -7   3   4       93.42       94.66     19.55 o 
  -6   3   4       48.99       41.55     26.00 o 
  -5   3   4       94.99       86.62     15.29 o 
  -4   3   4     2045.92     2037.04     46.54 o 
  -3   3   4     1435.07     1468.35     40.63 o 
  -2   3   4     3391.86     3239.55     72.87 o 
  -1   3   4      184.46      196.00     10.33 o 
   0   3   4       10.22       -6.63      4.42 o 
   1   3   4      147.95      180.61      8.69 o 
   2   3   4    27374.07    27530.52    339.58 o 
   3   3   4    36334.23    37639.46    511.49 o 
   4   3   4    11529.48    11529.36    198.41 o 
   5   3   4    31378.18    31201.76    500.44 o 
   6   3   4      415.82      502.42     29.63 o 
   7   3   4     4279.72     4199.87     67.46 o 
   8   3   4        1.52        5.36     10.42 o 
   9   3   4       85.15       89.58     14.27 o 
  10   3   4        7.71      -15.37     10.24 o 
  11   3   4      162.03      182.74     27.96 o 
  12   3   4      164.31      142.55     41.46 o 
  13   3   4      190.81      196.27     46.03 o 
  14   3   4      301.68      341.35     50.14 o 
  -9   4   4       37.21       50.32     22.28 o 
  -8   4   4      209.14      169.46     36.11 o 
  -7   4   4      410.95      409.15     31.73 o 
  -6   4   4       32.15       -0.46     13.16 o 
  -5   4   4     3215.07     3092.67     73.20 o 
  -4   4   4       56.27       54.92     13.07 o 
  -3   4   4     1513.18     1394.51     40.94 o 
  -2   4   4       76.99      104.17     11.14 o 
  -1   4   4        4.89       27.20      9.71 o 
   0   4   4     8937.14     9446.20    115.52 o 
   1   4   4     2768.72     2996.37     44.56 o 
   2   4   4     5681.70     5918.39     84.59 o 
   3   4   4     3968.35     4366.72     71.67 o 
   4   4   4     3721.24     3768.31     80.52 o 
   5   4   4     4980.33     5148.87    104.25 o 
   6   4   4     1198.28     1204.65     35.09 o 
   7   4   4     7498.14     7202.15    121.48 o 
   8   4   4     3650.57     3524.93     73.44 o 
   9   4   4     4230.04     4252.68     77.08 o 
  10   4   4       98.95       62.95     14.61 o 
  11   4   4      291.37      348.01     32.10 o 
  12   4   4     2978.51     3340.18     99.17 o 
  13   4   4      140.18      154.60     38.23 o 
  14   4   4     1185.72     1326.09     69.50 o 
  -9   5   4        9.91        9.33     19.60 o 
  -8   5   4       73.62       53.10     22.15 o 
  -7   5   4      707.51      692.97     40.10 o 
  -6   5   4       71.05       52.56     18.01 o 
  -5   5   4      994.94     1110.32     42.67 o 
  -4   5   4     4287.09     4238.02     88.63 o 
  -3   5   4     4947.70     4733.48    106.10 o 
  -2   5   4     5653.20     5587.25     96.53 o 
  -1   5   4      502.11      502.92     24.11 o 
   0   5   4       46.06       20.90      7.68 o 
   1   5   4     2189.43     2280.71     83.06 o 
   2   5   4      146.73      165.47     18.76 o 
   3   5   4      413.48      418.85     22.97 o 
   4   5   4     3172.23     3028.30     71.33 o 
   5   5   4     2239.25     2228.59     59.25 o 
   6   5   4      723.08      588.54     25.47 o 
   7   5   4       42.93       15.59     10.78 o 
   8   5   4     2008.72     1955.45     51.40 o 
   9   5   4        5.02       -2.95     10.71 o 
  10   5   4      712.97      703.45     30.07 o 
  11   5   4     2350.11     2296.14     56.99 o 
  12   5   4     1219.22     1246.88     85.20 o 
  13   5   4     7692.89     7951.68    222.34 o 
  14   5   4      366.97      340.30     41.72 o 
  -8   6   4      216.62      239.32     31.44 o 
  -7   6   4      216.81      224.03     32.71 o 
  -6   6   4      218.88      205.91     28.17 o 
  -5   6   4      861.36      742.17     37.60 o 
  -4   6   4     4216.85     4120.33    102.61 o 
  -3   6   4     4042.47     3865.80     94.89 o 
  -2   6   4     1155.34     1119.19     43.58 o 
  -1   6   4     2751.26     2859.61     52.45 o 
   0   6   4        9.86        7.29      7.27 o 
   1   6   4     4002.40     3975.22     64.87 o 
   2   6   4      145.03      135.74     12.99 o 
   3   6   4     4504.62     4687.62     97.47 o 
   4   6   4     4891.77     4940.22    114.93 o 
   5   6   4      362.84      440.72     32.91 o 
   6   6   4     6650.47     6987.38    173.50 o 
   7   6   4        6.79        4.72     10.16 o 
   8   6   4     2303.68     2094.38     54.60 o 
   9   6   4      552.07      507.72     25.32 o 
  10   6   4      116.47       88.71     16.00 o 
  11   6   4      549.02      588.06     30.16 o 
  12   6   4     4165.82     4226.09    127.14 o 
  13   6   4      682.86      754.14     49.10 o 
  14   6   4     2622.42     2793.59     96.94 o 
  -7   7   4        0.84       16.47     21.22 o 
  -6   7   4      445.57      411.82     38.22 o 
  -5   7   4      344.45      352.01     34.78 o 
  -4   7   4      632.42      624.55     41.11 o 
  -3   7   4      510.22      445.38     32.57 o 
  -2   7   4      350.65      369.43     28.12 o 
  -1   7   4     4466.33     4531.42     94.42 o 
   0   7   4       31.19       40.11      9.53 o 
   1   7   4      553.77      599.11     28.94 o 
   2   7   4       72.51       90.33     12.40 o 
   3   7   4    11412.06    11361.81    204.91 o 
   4   7   4      895.67      945.55     27.92 o 
   5   7   4    10455.87     9551.91    271.76 o 
   6   7   4    11543.47    10500.58    240.50 o 
   7   7   4     1626.12     1516.62     46.69 o 
   8   7   4     3216.46     2903.00     68.57 o 
   9   7   4      167.74      138.56     23.59 o 
  10   7   4      303.73      280.49     28.26 o 
  11   7   4     2380.72     2332.18     58.55 o 
  12   7   4       32.25       30.00     18.38 o 
  13   7   4     2205.14     2081.14     77.27 o 
  14   7   4      147.79      162.76     40.66 o 
  -7   8   4        0.49        8.85     24.29 o 
  -6   8   4      122.84      151.54     29.66 o 
  -5   8   4     1503.28     1451.15     64.00 o 
  -4   8   4     1626.42     1584.30     63.13 o 
  -3   8   4      609.88      636.97     39.74 o 
  -2   8   4       44.60       29.25     15.89 o 
  -1   8   4      234.14      256.25     24.68 o 
   0   8   4     2928.02     2874.55     65.10 o 
   1   8   4       21.99       37.40     11.23 o 
   2   8   4     2966.71     2926.33     62.65 o 
   3   8   4        0.01        7.10      8.78 o 
   4   8   4     1256.25     1333.41     42.82 o 
   5   8   4     4891.73     4755.40    136.25 o 
   6   8   4     5306.94     4955.58    138.48 o 
   7   8   4    11996.43    11424.83    212.15 o 
   8   8   4     1884.95     1741.31     52.08 o 
   9   8   4       49.33       42.17     15.21 o 
  10   8   4      133.33      142.89     18.20 o 
  11   8   4      226.91      184.67     20.58 o 
  12   8   4      511.77      511.08     35.29 o 
  13   8   4      536.02      478.54     52.91 o 
  14   8   4       66.41       81.00     39.53 o 
  -6   9   4     1246.09     1127.81    100.97 o 
  -5   9   4      570.54      563.46     70.18 o 
  -4   9   4      249.95      261.86     37.81 o 
  -3   9   4       42.46       15.31     22.65 o 
  -2   9   4      333.44      336.36     31.46 o 
  -1   9   4      200.02      202.86     28.10 o 
   0   9   4        3.37        0.77     11.56 o 
   1   9   4        6.58        3.13     10.84 o 
   2   9   4      667.39      649.57     30.01 o 
   3   9   4     4569.73     4826.27     95.91 o 
   4   9   4     3449.58     3312.83     69.60 o 
   5   9   4        5.71        9.86     13.46 o 
   6   9   4     7566.43     7041.61    183.59 o 
   7   9   4      697.92      705.04     37.53 o 
   8   9   4     3224.86     3207.00    117.76 o 
   9   9   4      135.96      109.87     20.49 o 
  10   9   4       13.66        5.52     15.73 o 
  11   9   4      128.31      109.25     21.23 o 
  12   9   4       54.07       38.59     28.72 o 
  13   9   4      318.24      296.36     32.59 o 
  14   9   4        0.14      -19.08     28.13 o 
  -5  10   4     1302.43     1358.45     68.05 o 
  -4  10   4       56.03       32.85     23.87 o 
  -3  10   4      581.80      552.46     43.19 o 
  -2  10   4      648.12      704.71     44.13 o 
  -1  10   4       36.27       29.66     21.43 o 
   0  10   4       18.90       -1.12     21.73 o 
   1  10   4     4969.13     5190.39    152.12 o 
   2  10   4     1245.24     1330.07     43.42 o 
   3  10   4     2715.38     2806.14     66.37 o 
   4  10   4     1107.71     1119.65     48.44 o 
   5  10   4      520.92      590.36     47.43 o 
   6  10   4      321.00      306.84     43.39 o 
   7  10   4       89.05       92.04     20.13 o 
   8  10   4       65.79       51.16     25.62 o 
   9  10   4      168.96      121.63     28.46 o 
  10  10   4     1497.36     1519.00     54.89 o 
  11  10   4      263.82      305.44     30.73 o 
  12  10   4     1184.73     1266.46     54.98 o 
  13  10   4     1383.77     1470.78     60.35 o 
  14  10   4      146.42      155.28     55.00 o 
  -4  11   4     3754.14     3839.51    116.17 o 
  -3  11   4      418.95      449.09     84.91 o 
  -2  11   4     2333.99     2312.70    101.09 o 
  -1  11   4       39.34       62.10     26.64 o 
   0  11   4      237.42      278.47     38.23 o 
   1  11   4      687.77      607.15     39.89 o 
   2  11   4     3870.46     4018.63    104.35 o 
   3  11   4      425.74      444.40     30.16 o 
   4  11   4       11.69      -10.80     15.21 o 
   5  11   4       20.89       28.27     17.43 o 
   6  11   4       64.57       56.15     24.96 o 
   7  11   4       71.93       62.44     36.19 o 
   8  11   4      369.41      377.89     33.03 o 
   9  11   4      337.50      285.29     31.17 o 
  10  11   4      311.86      297.26     33.43 o 
  11  11   4     1747.21     1654.29     60.02 o 
  12  11   4     1493.24     1492.82     63.63 o 
  13  11   4     1144.84     1055.63     61.21 o 
  14  11   4     2207.84     2169.90    119.51 o 
  -3  12   4     1502.25     1617.40     92.04 o 
  -2  12   4      615.15      516.80     55.14 o 
  -1  12   4        6.58       47.95     27.53 o 
   0  12   4      124.67       85.58     49.12 o 
   1  12   4     1052.01     1121.72     66.58 o 
   2  12   4       41.24       52.32     44.50 o 
   3  12   4      718.58      762.05     51.79 o 
   4  12   4       35.60       12.69     19.16 o 
   5  12   4        3.44       10.38     16.89 o 
   6  12   4      981.43      908.59    115.28 o 
   7  12   4      408.17      413.72     61.12 o 
   8  12   4      770.75      877.98    117.72 o 
   9  12   4        0.05       -0.99     23.40 o 
  10  12   4       19.99       -7.55     23.07 o 
  11  12   4     1882.53     1848.54    124.11 o 
  12  12   4      254.79      286.12     34.03 o 
  13  12   4     5585.64     5860.29    134.94 o 
  -2  13   4       22.93        2.66     35.15 o 
  -1  13   4        2.34       -3.75     27.04 o 
   0  13   4     2685.29     2706.48    111.65 o 
   1  13   4       70.86       54.43     48.98 o 
   2  13   4     1295.14     1255.10     71.14 o 
   3  13   4       14.23       25.90     23.81 o 
   4  13   4       81.68       96.00     32.03 o 
   5  13   4      524.76      428.61     41.28 o 
   6  13   4      128.00      132.82     33.08 o 
   7  13   4      471.59      461.99     52.05 o 
   8  13   4        0.14        3.95     50.90 o 
   9  13   4       14.55        7.54     27.18 o 
  10  13   4       98.15       39.98     51.07 o 
  11  13   4      112.71       57.19     52.60 o 
  12  13   4      360.48      366.71     55.39 o 
  13  13   4       21.53        5.17     26.35 o 
  -1  14   4      194.86      240.09     46.07 o 
   0  14   4        6.51       29.18     28.45 o 
   1  14   4      536.61      450.20     53.58 o 
   2  14   4       73.35       18.04     26.52 o 
   3  14   4     1154.42     1183.08    128.77 o 
   4  14   4      196.10      236.61     44.37 o 
   5  14   4      313.24      350.44     40.30 o 
   6  14   4      405.92      430.00     58.44 o 
   7  14   4      311.37      218.92     59.41 o 
   8  14   4      674.05      752.44     67.04 o 
   9  14   4     1525.90     1500.56    114.00 o 
  10  14   4      180.01      127.35     40.79 o 
  11  14   4       15.79       18.33     32.46 o 
  12  14   4      113.87      124.50     41.74 o 
   1  15   4       77.85       23.07     59.69 o 
   2  15   4      727.54      596.77     60.97 o 
   3  15   4      841.22     1070.36     82.56 o 
   4  15   4     3406.60     3521.37    144.72 o 
   5  15   4      355.14      371.05     55.87 o 
   6  15   4       85.85       79.56     34.81 o 
   7  15   4      220.29      371.75    100.05 o 
   8  15   4      860.55      837.20     72.57 o 
   9  15   4      222.34      204.84     50.41 o 
  10  15   4        9.70       14.81     31.77 o 
  11  15   4       30.65        8.85    104.99 o 
   3  16   4     1181.09     1098.74     87.30 o 
   4  16   4      479.94      552.51     66.84 o 
   5  16   4       62.58       43.34     31.48 o 
   6  16   4      469.08      434.64     92.55 o 
   7  16   4      459.31      405.35     57.76 o 
   8  16   4      129.71       94.39     38.28 o 
   9  16   4       10.11      -14.30     32.91 o 
  -6 -14   5      295.26      389.11     58.97 o 
  -5 -14   5      124.81      107.32     40.08 o 
  -4 -14   5      186.48      179.84     41.57 o 
  -3 -14   5       62.26       75.72     49.51 o 
  -2 -14   5       39.17       50.90     34.72 o 
  -1 -14   5      232.11      109.39     39.78 o 
  -8 -13   5        5.01       38.54     32.34 o 
  -7 -13   5       10.51        7.70     31.20 o 
  -6 -13   5       51.51       60.64     34.21 o 
  -5 -13   5      208.08      319.66     51.76 o 
  -4 -13   5     1124.36      965.20     78.99 o 
  -3 -13   5      383.73      340.04     60.56 o 
  -2 -13   5        9.50        2.78     28.04 o 
  -1 -13   5       13.33       21.25     25.56 o 
   0 -13   5     1215.11     1158.28    171.08 o 
   1 -13   5     1094.29     1197.43     83.21 o 
   2 -13   5      123.22      225.09     45.28 o 
  -9 -12   5      151.53      145.78     43.58 o 
  -8 -12   5      115.00      116.30     42.54 o 
  -7 -12   5        5.98      -14.53     27.00 o 
  -6 -12   5       96.54       70.03     34.00 o 
  -5 -12   5      619.38      623.62     67.24 o 
  -4 -12   5      721.00      668.69     86.01 o 
  -3 -12   5       50.39       -6.05     22.20 o 
  -2 -12   5      571.11      637.28     45.00 o 
  -1 -12   5       18.01       18.67     28.32 o 
   0 -12   5     1709.89     1831.94    103.43 o 
   1 -12   5       62.33       64.24     33.31 o 
   2 -12   5        0.77       10.53     26.96 o 
   3 -12   5      114.59      142.01     37.10 o 
  -9 -11   5      408.66      403.51     60.65 o 
  -8 -11   5      100.73      110.47     40.64 o 
  -7 -11   5       35.76       36.55     27.50 o 
  -6 -11   5      289.20      283.99     46.51 o 
  -5 -11   5      437.27      451.07     79.68 o 
  -4 -11   5      124.58      128.35     34.71 o 
  -3 -11   5      887.75      814.76     61.63 o 
  -2 -11   5     1293.69     1326.40     68.22 o 
  -1 -11   5     3829.47     3890.86    137.94 o 
   0 -11   5     1742.09     1979.37     94.20 o 
   1 -11   5      108.34      109.97     53.89 o 
   2 -11   5       44.41       73.79     30.56 o 
   3 -11   5      643.23      763.78     93.48 o 
   4 -11   5      211.93      234.09     43.58 o 
   5 -11   5      279.88      202.20     60.49 o 
 -10 -10   5     2602.01     2571.46    175.15 o 
  -9 -10   5       15.64      -10.22     39.28 o 
  -8 -10   5     2401.24     2474.44    254.27 o 
  -7 -10   5       66.05       92.51     32.62 o 
  -6 -10   5       56.78       48.54     26.58 o 
  -5 -10   5      684.64      745.59     63.93 o 
  -4 -10   5        3.02      -30.70     20.46 o 
  -3 -10   5      253.50      245.39     49.47 o 
  -2 -10   5     2834.65     2739.94    182.08 o 
  -1 -10   5      959.85     1015.58     49.46 o 
   0 -10   5     1478.64     1581.68     78.93 o 
   1 -10   5      453.23      505.74     48.85 o 
   2 -10   5       52.09       -6.64     22.56 o 
   3 -10   5       40.66       17.71     26.69 o 
   4 -10   5       30.96       23.08     37.20 o 
   5 -10   5      362.10      402.93     69.95 o 
   6 -10   5        6.79       20.23     38.38 o 
 -10  -9   5      707.13      891.87    109.79 o 
  -9  -9   5     1877.20     2039.55    146.43 o 
  -8  -9   5      536.61      589.29     60.36 o 
  -7  -9   5      237.25      164.43     39.70 o 
  -6  -9   5     3204.40     2721.48    111.29 o 
  -5  -9   5       59.12       47.22     24.52 o 
  -4  -9   5     4969.55     4931.24    153.18 o 
  -3  -9   5     2631.97     2545.33     99.60 o 
  -2  -9   5      324.60      279.19     28.81 o 
  -1  -9   5      740.04      657.38     44.36 o 
   0  -9   5      110.99       96.39     20.86 o 
   1  -9   5     1095.79     1073.48     63.37 o 
   2  -9   5     2420.08     2478.74     98.94 o 
   3  -9   5       43.64       64.41     25.49 o 
   4  -9   5        8.37       10.72     22.83 o 
   5  -9   5       43.53       67.10     38.80 o 
   6  -9   5      250.54      209.36     53.68 o 
   7  -9   5      101.37      125.43     50.90 o 
 -11  -8   5     1100.42     1304.68     89.39 o 
 -10  -8   5      211.98      255.87     49.68 o 
  -9  -8   5      281.07      272.21     44.01 o 
  -8  -8   5      373.85      407.30     38.92 o 
  -7  -8   5     4840.64     4383.22    147.20 o 
  -6  -8   5       93.31       92.02     28.56 o 
  -5  -8   5     3387.08     3556.64    123.62 o 
  -4  -8   5     1445.06     1249.90     67.36 o 
  -3  -8   5     1023.96     1065.02     74.26 o 
  -2  -8   5     1618.80     1579.62     72.58 o 
  -1  -8   5      105.58      127.89     21.36 o 
   0  -8   5     1344.42     1251.01     48.75 o 
   1  -8   5      796.85      808.42     67.22 o 
   2  -8   5        0.06       14.59     20.73 o 
   3  -8   5      602.36      628.05     57.92 o 
   4  -8   5     2344.36     2294.62     93.00 o 
   5  -8   5       14.91       14.13     16.93 o 
   6  -8   5     4196.72     4068.25    144.87 o 
   7  -8   5      559.71      530.62     51.87 o 
   8  -8   5      151.28      173.99     33.77 o 
 -11  -7   5      203.32      155.75     46.09 o 
 -10  -7   5      898.21      920.79     74.43 o 
  -9  -7   5     1128.83     1012.51     70.89 o 
  -8  -7   5     2243.77     2214.13     95.92 o 
  -7  -7   5      101.37      159.91     27.94 o 
  -6  -7   5      877.08      932.72     52.81 o 
  -5  -7   5      310.14      346.56     36.43 o 
  -4  -7   5      503.17      368.27     39.63 o 
  -3  -7   5    13086.77    12288.65    284.61 o 
  -2  -7   5      157.41      112.91     26.12 o 
  -1  -7   5    12518.07    12041.06    223.29 o 
   0  -7   5      950.11      992.52     80.82 o 
   1  -7   5     2834.06     2767.48     73.63 o 
   2  -7   5      467.05      447.42     23.32 o 
   3  -7   5      514.92      504.79     42.48 o 
   4  -7   5      104.40       83.48     25.64 o 
   5  -7   5     6078.18     5666.79    128.80 o 
   6  -7   5      830.30      888.62    133.95 o 
   7  -7   5     1457.88     1456.13     75.46 o 
   8  -7   5        2.22       12.79     30.01 o 
   9  -7   5      436.03      460.22     44.97 o 
 -11  -6   5      430.25      533.16     62.96 o 
 -10  -6   5     1237.91     1407.75     85.07 o 
  -9  -6   5     1884.59     1866.38    252.88 o 
  -8  -6   5     1083.63     1183.53     71.43 o 
  -7  -6   5     2230.33     2133.94     78.38 o 
  -6  -6   5      616.24      606.89     38.63 o 
  -5  -6   5      880.80      877.21     43.61 o 
  -4  -6   5    14792.97    14549.99    261.58 o 
  -3  -6   5     8263.81     8174.37    234.01 o 
  -2  -6   5    29405.93    28099.91    571.87 o 
  -1  -6   5    16610.60    15735.23    276.90 o 
   0  -6   5      601.47      535.58     29.72 o 
   1  -6   5     1711.64     1607.33     70.30 o 
   2  -6   5      703.12      710.70     33.47 o 
   3  -6   5      192.78      196.58     27.74 o 
   4  -6   5      453.25      425.37     29.06 o 
   5  -6   5     1896.36     2023.88     64.24 o 
   6  -6   5      230.14      259.20     28.18 o 
   7  -6   5      110.87      103.96     27.92 o 
   8  -6   5        0.69      -11.82     22.04 o 
   9  -6   5      258.09      223.70     33.92 o 
  10  -6   5       13.19       30.84     27.98 o 
 -11  -5   5     1079.98     1084.46     62.09 o 
 -10  -5   5      221.97      205.59     41.00 o 
  -9  -5   5        2.11       17.18     27.38 o 
  -8  -5   5        2.55       -8.30     17.45 o 
  -7  -5   5     2615.05     2558.64     76.95 o 
  -6  -5   5      108.55      138.34     18.65 o 
  -5  -5   5        7.51       13.65     11.56 o 
  -4  -5   5     9665.45     9495.33    241.99 o 
  -3  -5   5    14437.00    14791.97    421.13 o 
  -2  -5   5    10170.42    10113.58    182.50 o 
  -1  -5   5     8883.87     8432.51    154.30 o 
   0  -5   5    33117.02    32469.30    528.46 o 
   1  -5   5      171.37      176.71     18.31 o 
   2  -5   5     5553.83     5184.62     88.86 o 
   3  -5   5     1233.51     1155.00     32.27 o 
   4  -5   5     2083.79     2039.37     77.12 o 
   5  -5   5      136.67      159.60     28.82 o 
   6  -5   5      764.10      754.66     39.00 o 
   7  -5   5      630.64      637.54     38.35 o 
   8  -5   5     1188.73     1228.93    112.95 o 
   9  -5   5       59.33       46.62     23.64 o 
  10  -5   5        6.43        2.52     23.62 o 
 -11  -4   5        4.58       17.48     24.73 o 
 -10  -4   5       42.02       43.01     20.23 o 
  -9  -4   5      146.93      124.93     22.10 o 
  -8  -4   5     2872.11     2825.30     85.96 o 
  -7  -4   5     1764.09     1688.01     86.09 o 
  -6  -4   5      963.41      940.97     36.87 o 
  -5  -4   5      276.57      305.45     26.37 o 
  -4  -4   5        6.66        9.36     10.07 o 
  -3  -4   5      397.21      373.14     24.03 o 
  -2  -4   5       15.69        8.70     10.20 o 
  -1  -4   5    21869.44    22256.28    362.49 o 
   0  -4   5      144.79      161.01     24.21 o 
   1  -4   5    12383.68    12370.26    270.67 o 
   2  -4   5       31.51       24.18     25.76 o 
   3  -4   5     1122.80     1046.79     38.32 o 
   4  -4   5     6325.88     6159.07    121.62 o 
   5  -4   5       13.83       17.60     10.28 o 
   6  -4   5     7990.44     7993.35    159.35 o 
   7  -4   5     2776.11     2794.43     77.94 o 
   8  -4   5       91.57       76.59     20.04 o 
   9  -4   5        1.38       31.61     17.39 o 
  10  -4   5      186.71      176.55     60.53 o 
  11  -4   5      273.65      302.31     38.52 o 
 -11  -3   5      150.37      161.41     51.42 o 
 -10  -3   5       49.70       47.27     23.83 o 
  -9  -3   5      408.38      411.48     27.58 o 
  -8  -3   5     4034.43     3903.42     77.91 o 
  -7  -3   5     1454.67     1415.86     46.74 o 
  -6  -3   5      180.55      223.54     24.94 o 
  -5  -3   5     2961.02     3039.23     67.38 o 
  -4  -3   5      584.62      604.76     30.61 o 
  -3  -3   5     7770.96     8261.20    134.06 o 
  -2  -3   5    14302.58    14414.78    245.61 o 
  -1  -3   5     2872.70     2879.20     78.14 o 
   0  -3   5    11805.12    11725.37    201.50 o 
   1  -3   5     1590.66     1568.75     52.32 o 
   2  -3   5     3725.63     3868.70    100.95 o 
   3  -3   5     5245.47     4837.71    122.55 o 
   4  -3   5     1628.44     1529.71     56.71 o 
   5  -3   5    14613.60    13804.94    302.24 o 
   6  -3   5      257.90      306.79     30.13 o 
   7  -3   5      288.51      259.99     23.35 o 
   8  -3   5      462.18      510.18     34.18 o 
   9  -3   5       73.40       60.36     18.17 o 
  10  -3   5        4.67      -14.99     16.58 o 
  11  -3   5      799.96      812.34     86.58 o 
 -11  -2   5      463.63      408.63     43.27 o 
 -10  -2   5        8.03       24.69     22.94 o 
  -9  -2   5      386.16      328.29     28.54 o 
  -8  -2   5      291.85      307.27     23.36 o 
  -7  -2   5      408.50      359.49     22.76 o 
  -6  -2   5     3180.39     3150.90     92.10 o 
  -5  -2   5        5.62       26.49     22.41 o 
  -4  -2   5    27667.47    27040.50    383.08 o 
  -3  -2   5      739.57      789.97     28.79 o 
  -2  -2   5       58.68       45.77     17.33 o 
  -1  -2   5       52.21       91.80     26.04 o 
   0  -2   5     6359.02     6771.38    353.56 o 
   1  -2   5     1755.19     1644.45     41.65 o 
   2  -2   5     3424.92     3526.84     89.70 o 
   3  -2   5     1833.39     1736.49     55.13 o 
   4  -2   5    10491.27    10412.80    229.81 o 
   5  -2   5    22069.34    21873.49    365.99 o 
   6  -2   5     2793.92     2885.93     71.43 o 
   7  -2   5     9566.29     9298.35    153.73 o 
   8  -2   5      253.40      262.34     22.40 o 
   9  -2   5      417.92      396.34     27.69 o 
  10  -2   5      625.04      621.46     35.71 o 
  11  -2   5     1376.24     1469.40     66.09 o 
  12  -2   5       39.52        3.91     25.47 o 
 -10  -1   5      111.26       78.07     25.60 o 
  -9  -1   5      121.52      107.49     21.77 o 
  -8  -1   5      925.61      890.62     39.62 o 
  -7  -1   5       88.45       54.51     14.62 o 
  -6  -1   5       26.85       14.17     10.37 o 
  -5  -1   5     1689.68     1643.32     40.63 o 
  -4  -1   5     9376.96     9439.53    138.93 o 
  -3  -1   5     2690.89     2727.76     54.29 o 
  -2  -1   5     5036.64     5383.73    129.04 o 
  -1  -1   5     1304.18     1426.05     49.08 o 
   0  -1   5      595.83      587.26     31.12 o 
   1  -1   5      239.10      226.73     12.34 o 
   2  -1   5     1210.59     1385.46     37.47 o 
   3  -1   5     5175.23     4930.19    165.52 o 
   4  -1   5     1416.22     1205.56     43.92 o 
   5  -1   5      169.08      157.76     13.11 o 
   6  -1   5    21729.66    21320.12    304.78 o 
   7  -1   5      424.67      464.06     23.13 o 
   8  -1   5     4073.21     4082.54    115.61 o 
   9  -1   5      129.91      179.74     29.32 o 
  10  -1   5      802.45      792.24     38.32 o 
  11  -1   5        0.67       -0.88     21.33 o 
  12  -1   5      423.45      412.59     42.20 o 
 -10   0   5        0.70        4.37     19.23 o 
  -9   0   5      457.04      476.08     34.01 o 
  -8   0   5       31.46       30.39     15.25 o 
  -7   0   5      311.50      347.28     26.34 o 
  -6   0   5      313.14      325.73     20.84 o 
  -5   0   5        4.41       10.81      9.34 o 
  -4   0   5      648.94      654.35     38.39 o 
  -3   0   5     2612.81     2598.38     64.75 o 
  -2   0   5    17319.85    17251.29    246.52 o 
  -1   0   5    17226.15    17682.06    267.30 o 
   0   0   5    19410.43    19724.57    393.83 o 
   1   0   5       24.52       53.41     12.37 o 
   2   0   5      108.81       91.56     15.63 o 
   3   0   5     7193.45     6992.75    123.88 o 
   4   0   5        2.74       23.73      8.17 o 
   5   0   5    10262.78     9829.47    153.15 o 
   6   0   5      186.13      204.24     14.97 o 
   7   0   5    22668.35    22591.09    323.92 o 
   8   0   5       58.37       72.55     14.49 o 
   9   0   5      625.65      601.32     26.61 o 
  10   0   5     1041.29     1007.41     49.45 o 
  11   0   5      454.07      488.19     39.60 o 
  12   0   5     1826.62     1914.27     75.34 o 
  13   0   5      173.83      203.88     37.47 o 
 -10   1   5        3.03      -19.65     18.65 o 
  -9   1   5      496.34      465.87     34.92 o 
  -8   1   5      362.89      346.77     29.53 o 
  -7   1   5     2227.47     2115.03     86.50 o 
  -6   1   5     1835.66     1847.48     48.04 o 
  -5   1   5      324.64      322.05     20.02 o 
  -4   1   5      335.76      280.72     17.33 o 
  -3   1   5     3351.77     3301.76     87.66 o 
  -2   1   5     7447.89     7099.49    129.24 o 
  -1   1   5      422.73      466.72     17.01 o 
   0   1   5     2667.21     2921.30     51.22 o 
   1   1   5      217.02      209.75     17.91 o 
   2   1   5    19442.53    19532.73    313.62 o 
   3   1   5    25918.24    25629.91    406.38 o 
   4   1   5       69.81       75.65     10.37 o 
   5   1   5     5002.68     5069.10     98.47 o 
   6   1   5       10.03        3.33      8.25 o 
   7   1   5     2979.09     3012.86     62.28 o 
   8   1   5     2662.66     2727.13     60.32 o 
   9   1   5      519.22      496.35     28.28 o 
  10   1   5      394.83      396.29     33.37 o 
  11   1   5     2373.29     2395.62     80.17 o 
  12   1   5       21.97       11.34     24.86 o 
  13   1   5      480.88      547.63     49.88 o 
 -10   2   5      196.57      154.37     27.93 o 
  -9   2   5      274.22      292.81     31.18 o 
  -8   2   5       94.35       72.04     20.56 o 
  -7   2   5     1573.82     1499.03     51.80 o 
  -6   2   5     1352.94     1380.27     47.01 o 
  -5   2   5        8.17        8.16      9.97 o 
  -4   2   5     1218.08     1194.08     56.91 o 
  -3   2   5     5513.07     5381.33     96.73 o 
  -2   2   5      464.55      437.14     35.11 o 
  -1   2   5     5102.39     5403.85     87.81 o 
   0   2   5    10453.81    10983.45    160.58 o 
   1   2   5     3151.17     3024.48     43.63 o 
   2   2   5     7907.98     8072.64    123.54 o 
   3   2   5     1624.84     1538.08     35.77 o 
   4   2   5     6174.40     6478.90    146.46 o 
   5   2   5     8053.36     7792.13    144.15 o 
   6   2   5      848.76      771.32     27.68 o 
   7   2   5     7245.54     7257.76    196.27 o 
   8   2   5      215.11      189.83     16.09 o 
   9   2   5      383.38      346.78     21.31 o 
  10   2   5      422.79      418.82     28.00 o 
  11   2   5       26.77       17.10     18.32 o 
  12   2   5      262.83      244.73     46.21 o 
  13   2   5     1985.95     1909.43     78.68 o 
  -9   3   5      353.85      313.68     33.43 o 
  -8   3   5       47.76       57.28     20.00 o 
  -7   3   5      487.87      477.39     32.85 o 
  -6   3   5     1125.87     1144.11     44.47 o 
  -5   3   5      782.86      820.36     36.64 o 
  -4   3   5     1928.94     1876.72     44.64 o 
  -3   3   5      432.65      481.13     27.56 o 
  -2   3   5     1788.77     1733.55     49.34 o 
  -1   3   5     1333.81     1199.69     27.03 o 
   0   3   5    10777.98    11487.71    166.16 o 
   1   3   5     1698.93     1844.96     31.26 o 
   2   3   5      326.63      433.81     18.25 o 
   3   3   5     9591.30     9680.95    146.44 o 
   4   3   5    21729.28    21367.47    629.32 o 
   5   3   5     2746.32     2896.03     68.71 o 
   6   3   5    15311.52    14387.77    248.59 o 
   7   3   5      680.54      707.70     28.01 o 
   8   3   5     5575.97     5360.99     99.33 o 
   9   3   5     2069.08     2081.48     54.64 o 
  10   3   5       76.75      138.78     15.84 o 
  11   3   5       74.18       59.27     21.00 o 
  12   3   5     1594.31     1627.07     66.98 o 
  13   3   5     1263.88     1297.71     68.11 o 
  14   3   5      635.53      621.40     94.05 o 
  -9   4   5      289.29      309.58     40.21 o 
  -8   4   5       16.98       -3.89     20.64 o 
  -7   4   5      260.29      277.58     28.48 o 
  -6   4   5      391.97      393.26     30.14 o 
  -5   4   5       40.33       29.04     14.15 o 
  -4   4   5        9.89        9.83     13.53 o 
  -3   4   5      813.37      839.90     36.98 o 
  -2   4   5        0.08        4.85      9.91 o 
  -1   4   5      299.27      268.70     13.42 o 
   0   4   5       31.97       19.35      6.87 o 
   1   4   5      240.07      254.94     15.55 o 
   2   4   5     1652.29     1627.77     29.88 o 
   3   4   5      759.61      813.16     25.97 o 
   4   4   5     9721.82     9350.40    144.41 o 
   5   4   5    12877.61    12723.88    223.15 o 
   6   4   5     9186.56     8852.42    165.64 o 
   7   4   5     4412.08     4194.54     81.53 o 
   8   4   5       42.96       93.47     20.12 o 
   9   4   5        1.56       -7.18     14.85 o 
  10   4   5       54.67       30.20     13.83 o 
  11   4   5     1002.63     1022.42     34.52 o 
  12   4   5      593.33      618.18     43.40 o 
  13   4   5      428.84      522.23     44.72 o 
  14   4   5      313.63      254.87     38.50 o 
  -8   5   5      234.34      215.23     29.45 o 
  -7   5   5      338.56      270.16     29.42 o 
  -6   5   5      332.22      277.04     27.92 o 
  -5   5   5      151.27      114.41     26.67 o 
  -4   5   5     4315.56     4135.61    111.55 o 
  -3   5   5      499.46      483.98     31.03 o 
  -2   5   5     3780.98     3671.61     87.03 o 
  -1   5   5     1698.02     1796.11     37.83 o 
   0   5   5     4436.34     4405.68     63.73 o 
   1   5   5       32.91       33.08      7.51 o 
   2   5   5      225.66      234.66     12.24 o 
   3   5   5    27626.91    27966.57    350.98 o 
   4   5   5    13996.97    13996.93    201.09 o 
   5   5   5    16172.96    15208.28    263.47 o 
   6   5   5     1572.41     1613.90     69.83 o 
   7   5   5     2925.73     2722.13     68.87 o 
   8   5   5     1239.48     1175.41     39.46 o 
   9   5   5     3143.34     3142.16     72.26 o 
  10   5   5       23.36       19.97     12.75 o 
  11   5   5      369.67      360.75     39.86 o 
  12   5   5        0.13        9.73     19.46 o 
  13   5   5      291.00      329.06     64.58 o 
  14   5   5     1940.42     2088.17    113.92 o 
  -8   6   5      191.23      168.06     32.74 o 
  -7   6   5        8.39       16.11     20.95 o 
  -6   6   5      256.15      238.77     34.00 o 
  -5   6   5       55.86       40.09     19.13 o 
  -4   6   5     1435.93     1376.01     55.36 o 
  -3   6   5     1924.09     1919.70    147.70 o 
  -2   6   5     1449.55     1417.98     53.83 o 
  -1   6   5     5903.51     6089.03     94.10 o 
   0   6   5      121.74      110.17     10.73 o 
   1   6   5     1052.38     1083.94     26.33 o 
   2   6   5       44.80       52.09     16.63 o 
   3   6   5     5661.76     5522.27    111.28 o 
   4   6   5      238.73      212.21     18.76 o 
   5   6   5      268.87      195.18     20.16 o 
   6   6   5      212.09      185.70     26.45 o 
   7   6   5       58.75       53.95     13.04 o 
   8   6   5     2130.58     2072.45     54.94 o 
   9   6   5      654.48      585.60     39.18 o 
  10   6   5     1481.54     1344.43     46.79 o 
  11   6   5     2273.28     2337.71     58.16 o 
  12   6   5      266.68      300.12     28.49 o 
  13   6   5     6938.65     7122.86    163.59 o 
  14   6   5      213.92      195.07     35.38 o 
  -7   7   5      348.84      346.41     39.73 o 
  -6   7   5        5.51        6.70     19.03 o 
  -5   7   5      845.82      923.15     50.59 o 
  -4   7   5        2.08       19.79     16.73 o 
  -3   7   5      364.68      305.93     30.30 o 
  -2   7   5     2454.94     2547.54    126.03 o 
  -1   7   5       58.07       84.73     16.11 o 
   0   7   5      846.37      904.00     32.19 o 
   1   7   5       13.17       13.88      8.42 o 
   2   7   5      340.72      347.43     17.33 o 
   3   7   5     1615.62     1686.55     51.19 o 
   4   7   5      318.24      378.64     24.14 o 
   5   7   5     2424.39     2471.29     53.32 o 
   6   7   5      773.26      816.32     59.58 o 
   7   7   5     1445.87     1433.09     52.68 o 
   8   7   5     1496.79     1473.50     55.74 o 
   9   7   5      496.28      449.49     28.97 o 
  10   7   5       76.54       47.70     17.34 o 
  11   7   5     2509.94     2476.10     60.74 o 
  12   7   5     3092.58     2837.42     67.73 o 
  13   7   5       31.45        9.37     22.05 o 
  14   7   5     2310.05     2518.16     89.52 o 
  -6   8   5     1271.55     1269.22     64.44 o 
  -5   8   5       40.04        5.94     19.78 o 
  -4   8   5        8.93        2.95     18.81 o 
  -3   8   5       23.95       -4.53     15.72 o 
  -2   8   5      548.19      520.35     35.61 o 
  -1   8   5      202.60      215.94     24.52 o 
   0   8   5     1512.63     1358.14     42.90 o 
   1   8   5       38.24       51.25     10.95 o 
   2   8   5     1100.08     1128.89     40.86 o 
   3   8   5     8397.44     8592.34    166.19 o 
   4   8   5     1322.00     1343.36     38.65 o 
   5   8   5     1097.28     1153.94     38.82 o 
   6   8   5      991.89      923.35     51.71 o 
   7   8   5      251.97      260.08     27.41 o 
   8   8   5      398.04      393.99     26.69 o 
   9   8   5      811.06      818.69     38.11 o 
  10   8   5     4403.00     4318.19     95.78 o 
  11   8   5     1141.97     1309.08     46.12 o 
  12   8   5      654.59      676.87     34.25 o 
  13   8   5      171.52      163.52     26.84 o 
  14   8   5        3.65      -20.38     25.66 o 
  -6   9   5      409.14      294.82     40.27 o 
  -5   9   5       49.39       -4.99     21.83 o 
  -4   9   5     1770.82     1734.84    126.07 o 
  -3   9   5        4.07       -5.69     17.89 o 
  -2   9   5      342.67      352.36     48.06 o 
  -1   9   5     2095.87     2220.73     75.29 o 
   0   9   5      464.25      402.17     43.10 o 
   1   9   5      513.01      586.07     37.66 o 
   2   9   5        2.72        3.74     10.56 o 
   3   9   5     1414.92     1423.11     42.56 o 
   4   9   5     3883.84     3819.12     90.98 o 
   5   9   5      995.12      940.90     31.28 o 
   6   9   5     4695.03     4502.38    265.92 o 
   7   9   5       35.81       47.35     22.71 o 
   8   9   5      371.86      369.07     27.40 o 
   9   9   5     5982.18     5833.09    116.87 o 
  10   9   5     4725.52     4483.58    147.50 o 
  11   9   5     1463.41     1493.64     54.18 o 
  12   9   5      116.34      109.09     22.16 o 
  13   9   5       57.78       40.53     20.98 o 
  14   9   5      703.79      752.31    158.39 o 
  -5  10   5      126.66      115.67     31.36 o 
  -4  10   5     1673.55     1562.23     70.50 o 
  -3  10   5      548.83      426.55     84.63 o 
  -2  10   5     1166.32     1071.65     54.27 o 
  -1  10   5       88.46      132.85     25.36 o 
   0  10   5      158.18      203.20     26.79 o 
   1  10   5     1326.00     1408.20     54.74 o 
   2  10   5      150.14      159.34     20.36 o 
   3  10   5     2528.26     2620.60     56.13 o 
   4  10   5     4110.33     4062.73    152.70 o 
   5  10   5     6357.82     6184.95    168.63 o 
   6  10   5      435.12      460.35     44.04 o 
   7  10   5      839.12      839.54     56.46 o 
   8  10   5      776.39      772.63     42.17 o 
   9  10   5     1147.37     1060.06     60.13 o 
  10  10   5      970.77      878.08     43.07 o 
  11  10   5      278.35      274.91     50.53 o 
  12  10   5       69.71       95.51     23.36 o 
  13  10   5     1170.75     1255.28     59.40 o 
  14  10   5      320.29      358.19     36.65 o 
  -4  11   5        6.05      -28.73     22.72 o 
  -3  11   5     2475.85     2623.77     92.31 o 
  -2  11   5      301.43      249.17     34.12 o 
  -1  11   5      634.75      584.64     42.19 o 
   0  11   5     1337.34     1331.15     71.50 o 
   1  11   5       91.05      118.22     36.18 o 
   2  11   5        5.85        2.68     17.94 o 
   3  11   5      113.13      119.40     18.89 o 
   4  11   5     1049.03     1036.04     67.66 o 
   5  11   5      213.03      228.42     28.35 o 
   6  11   5        6.59      -18.93     19.22 o 
   7  11   5      202.05      201.59     27.64 o 
   8  11   5      402.48      395.20     33.56 o 
   9  11   5      800.90      792.46     49.75 o 
  10  11   5      705.63      715.19     41.05 o 
  11  11   5      106.90       95.01     23.17 o 
  12  11   5        1.20      -15.19     17.78 o 
  13  11   5      101.72       85.26     23.95 o 
  14  11   5        0.16       12.03     22.17 o 
  -3  12   5      666.83      726.96     83.68 o 
  -2  12   5     2253.74     2337.63    156.34 o 
  -1  12   5     1810.27     1880.49     91.58 o 
   0  12   5     1585.04     1676.05     83.55 o 
   1  12   5      644.67      688.76     91.15 o 
   2  12   5      350.65      329.91     33.55 o 
   3  12   5      134.81      143.40     35.15 o 
   4  12   5      969.22      960.98     72.81 o 
   5  12   5       61.04       52.95     21.45 o 
   6  12   5      536.44      459.22     49.11 o 
   7  12   5      274.35      249.36     39.66 o 
   8  12   5      181.89      212.27     38.96 o 
   9  12   5       76.32       22.06     25.80 o 
  10  12   5       74.16       17.97     25.38 o 
  11  12   5      330.53      357.08     34.25 o 
  12  12   5       59.57       46.80     22.14 o 
  13  12   5      354.98      381.69     38.89 o 
  -2  13   5       69.90       69.37     36.68 o 
  -1  13   5      455.85      428.16     54.06 o 
   0  13   5      737.37      646.29     58.38 o 
   1  13   5      181.87      133.26     35.50 o 
   2  13   5     2501.33     2626.19    106.27 o 
   3  13   5     3118.58     3370.69    176.04 o 
   4  13   5     1156.96     1177.73     58.32 o 
   5  13   5     2294.22     2262.16     80.96 o 
   6  13   5       40.89       73.99     29.52 o 
   7  13   5      147.00       97.84     32.11 o 
   8  13   5     1581.70     1536.00     84.90 o 
   9  13   5       93.10       81.08     32.22 o 
  10  13   5       53.06       37.54     77.77 o 
  11  13   5      115.99      156.22     34.16 o 
  12  13   5      451.10      381.77     60.58 o 
  13  13   5       18.09       59.72     29.42 o 
   0  14   5       72.60       66.25     44.60 o 
   1  14   5       21.15       47.20     30.45 o 
   2  14   5     1402.96     1544.90     95.88 o 
   3  14   5      792.57      849.59     53.92 o 
   4  14   5     8023.77     8703.02    249.92 o 
   5  14   5      251.10      342.27     51.73 o 
   6  14   5     1676.21     1694.66     93.41 o 
   7  14   5      351.38      510.96     58.08 o 
   8  14   5      549.79      556.06     59.00 o 
   9  14   5      117.59      176.46     72.83 o 
  10  14   5        5.11        1.05     30.73 o 
  11  14   5      287.69      256.90    106.80 o 
  12  14   5      276.39      286.75     43.13 o 
   1  15   5       16.12      -35.33     31.50 o 
   2  15   5      152.58       92.75     35.94 o 
   3  15   5     1448.83     1515.10     93.96 o 
   4  15   5       99.35      128.26     37.54 o 
   5  15   5     3479.78     3760.70    309.10 o 
   6  15   5      915.82      991.95     74.29 o 
   7  15   5      292.23      351.85     51.12 o 
   8  15   5      333.51      255.57     48.25 o 
   9  15   5       86.00      101.56     36.84 o 
  10  15   5      177.44      193.30     47.56 o 
  11  15   5       11.67       17.32     37.30 o 
   4  16   5      853.24      883.63     78.52 o 
   5  16   5      800.69      917.58     80.39 o 
   6  16   5      515.92      567.65    100.96 o 
   7  16   5      379.37      327.98     51.22 o 
   8  16   5       67.05       98.26     39.09 o 
   9  16   5      114.61       87.58     40.58 o 
  -3 -14   6      452.01      420.66     87.96 o 
  -7 -13   6      995.52      961.36     83.49 o 
  -6 -13   6      470.20      370.81     56.01 o 
  -5 -13   6       89.43       92.60     34.69 o 
  -4 -13   6      315.85      333.47     50.11 o 
  -3 -13   6       18.07       24.01     27.47 o 
  -2 -13   6      955.59      999.71    119.66 o 
  -1 -13   6      257.43      240.23     48.59 o 
   0 -13   6      178.70      187.52     44.46 o 
   1 -13   6       17.76       91.53     64.66 o 
  -8 -12   6      872.00     1159.17     88.99 o 
  -7 -12   6      149.34      184.99     78.81 o 
  -6 -12   6        4.89       -0.23     29.20 o 
  -5 -12   6      285.71      317.90     70.99 o 
  -4 -12   6     1344.73     1210.91     88.65 o 
  -3 -12   6       10.09       15.05     27.46 o 
  -2 -12   6     1713.79     1580.38    113.93 o 
  -1 -12   6        7.62      -36.90     40.81 o 
   0 -12   6       82.67       68.05     89.90 o 
   1 -12   6      199.53      196.59     44.95 o 
   2 -12   6      207.46      262.83     46.18 o 
   3 -12   6      645.49      669.64     64.73 o 
  -9 -11   6      447.78      468.01     89.63 o 
  -8 -11   6     1222.74     1341.86     90.95 o 
  -7 -11   6      154.71      221.10     44.91 o 
  -6 -11   6      114.31       61.57     44.95 o 
  -5 -11   6      611.66      726.38     94.39 o 
  -4 -11   6     1874.65     1995.74    167.08 o 
  -3 -11   6     1700.78     1799.60     89.67 o 
  -2 -11   6     1801.40     1757.26     85.31 o 
  -1 -11   6       37.08       29.64     19.92 o 
   0 -11   6     6398.95     6834.12    202.67 o 
   1 -11   6       70.24       14.28     55.14 o 
   2 -11   6     1073.30     1185.47     75.22 o 
   3 -11   6       61.41       17.87     27.56 o 
   4 -11   6       25.88       22.89     59.62 o 
  -9 -10   6      154.35       78.01     54.03 o 
  -8 -10   6      168.78      188.38     57.57 o 
  -7 -10   6        9.65       -1.51     26.28 o 
  -6 -10   6      310.05      220.24     42.03 o 
  -5 -10   6        4.89       46.61     25.12 o 
  -4 -10   6       78.98      113.02     33.38 o 
  -3 -10   6      641.66      471.88     49.32 o 
  -2 -10   6     1237.78     1078.20     69.67 o 
  -1 -10   6     6855.52     6617.35    150.42 o 
   0 -10   6       13.68      -12.59     23.39 o 
   1 -10   6     3885.04     3913.16    136.43 o 
   2 -10   6      169.90      179.72     37.03 o 
   3 -10   6      324.56      300.89     43.38 o 
   4 -10   6      370.48      394.47     48.59 o 
   5 -10   6      123.09       54.02     32.30 o 
   6 -10   6      330.92      401.26     73.70 o 
 -10  -9   6      337.45      216.03     71.76 o 
  -9  -9   6      612.55      536.15     89.07 o 
  -8  -9   6      476.76      699.95    123.90 o 
  -7  -9   6       36.42       -5.75     26.67 o 
  -6  -9   6       10.01       29.11     37.65 o 
  -5  -9   6      185.22      219.52     59.24 o 
  -4  -9   6       10.41       40.49     25.68 o 
  -3  -9   6     1714.53     1657.68     81.26 o 
  -2  -9   6     3604.74     3564.81    122.45 o 
  -1  -9   6        7.20       26.74     17.59 o 
   0  -9   6     1248.45     1155.12     50.68 o 
   1  -9   6      825.31      951.87     61.02 o 
   2  -9   6        7.13       -4.26     19.41 o 
   3  -9   6       14.09      -10.26     21.25 o 
   4  -9   6      611.88      576.66     52.97 o 
   5  -9   6      912.83      844.24     85.73 o 
   6  -9   6        1.88       83.37     41.23 o 
   7  -9   6      477.62      503.26     76.34 o 
 -10  -8   6      483.55      476.86     91.36 o 
  -9  -8   6      265.75      214.29     63.55 o 
  -8  -8   6       18.43       64.32     47.70 o 
  -7  -8   6      309.73      337.35     48.17 o 
  -6  -8   6      411.07      301.15     44.37 o 
  -5  -8   6       15.23       26.84     24.58 o 
  -4  -8   6     6842.28     6491.81    184.55 o 
  -3  -8   6     1254.88     1268.14     94.94 o 
  -2  -8   6     8910.14     8337.57    215.01 o 
  -1  -8   6      826.52      855.91     42.48 o 
   0  -8   6      493.82      411.68     31.55 o 
   1  -8   6       90.44      114.63     23.77 o 
   2  -8   6     1485.01     1350.82    111.32 o 
   3  -8   6       28.27       13.95     42.55 o 
   4  -8   6      837.89      865.96     58.48 o 
   5  -8   6        2.83      -19.50     59.66 o 
   6  -8   6     1074.51     1097.20     92.89 o 
   7  -8   6     1441.43     1364.79     75.55 o 
   8  -8   6      173.00      153.40     38.77 o 
 -10  -7   6       29.40       97.73     41.79 o 
  -9  -7   6        2.99       -3.51     26.97 o 
  -8  -7   6      106.77      132.80     36.01 o 
  -7  -7   6      120.55      114.44     25.96 o 
  -6  -7   6     1964.44     1986.73     71.69 o 
  -5  -7   6     6221.10     6047.87    252.78 o 
  -4  -7   6        4.10       32.34     21.91 o 
  -3  -7   6    10994.06    10074.51    497.77 o 
  -2  -7   6        3.85       -4.95     37.65 o 
  -1  -7   6     1147.91      975.09     43.18 o 
   0  -7   6     1835.23     1842.08     59.34 o 
   1  -7   6       24.12        4.23     16.26 o 
   2  -7   6       36.77       31.19     15.49 o 
   3  -7   6      240.75      226.11     35.63 o 
   4  -7   6      102.70      171.81     30.41 o 
   5  -7   6      181.56      148.75     23.73 o 
   6  -7   6     6625.74     6518.55    146.78 o 
   7  -7   6      309.68      316.66     40.74 o 
   8  -7   6     3821.30     3759.56    131.43 o 
   9  -7   6      343.59      251.41     37.44 o 
 -10  -6   6       10.23       24.59     34.38 o 
  -9  -6   6        7.28       36.69     29.59 o 
  -8  -6   6      147.69      135.79     35.47 o 
  -7  -6   6      991.80      834.67     63.86 o 
  -6  -6   6      755.35      758.13     45.18 o 
  -5  -6   6        8.58       14.75     21.43 o 
  -4  -6   6     1175.81     1111.76     74.33 o 
  -3  -6   6     1782.73     1679.52     74.27 o 
  -2  -6   6     2173.41     2229.11     99.53 o 
  -1  -6   6    12547.55    12032.39    275.05 o 
   0  -6   6      114.57      123.75     19.13 o 
   1  -6   6      194.75      223.11     35.24 o 
   2  -6   6      749.70      742.06     35.56 o 
   3  -6   6        8.79       13.28     13.62 o 
   4  -6   6     7609.73     7430.84    151.44 o 
   5  -6   6     3329.91     3258.43     86.22 o 
   6  -6   6       29.49       20.88     20.46 o 
   7  -6   6     7455.29     7348.79    339.62 o 
   8  -6   6       88.56       86.90     30.68 o 
   9  -6   6      419.64      409.03     41.17 o 
 -10  -5   6      538.02      612.00     48.01 o 
  -9  -5   6     1123.58     1255.85     90.95 o 
  -8  -5   6     2257.23     2293.21    100.13 o 
  -7  -5   6     3299.78     3190.10    107.81 o 
  -6  -5   6      236.29      197.67     22.07 o 
  -5  -5   6      388.67      408.87     48.98 o 
  -4  -5   6      293.44      289.96     25.10 o 
  -3  -5   6     1527.90     1574.11     51.59 o 
  -2  -5   6     5166.55     4964.91    105.69 o 
  -1  -5   6        2.78        3.14     10.84 o 
   0  -5   6       74.33      103.24     17.17 o 
   1  -5   6    10392.58    10312.97    190.51 o 
   2  -5   6     2019.82     2049.02     57.58 o 
   3  -5   6    14814.06    14020.75    313.73 o 
   4  -5   6      130.67       82.38     21.58 o 
   5  -5   6      418.89      421.66     37.52 o 
   6  -5   6       92.70      104.41     19.56 o 
   7  -5   6      199.01      227.24     35.99 o 
   8  -5   6      201.27      182.07     34.64 o 
   9  -5   6       50.28       44.56     26.65 o 
  10  -5   6      136.31      118.34     28.88 o 
 -10  -4   6      893.07      918.89     64.68 o 
  -9  -4   6       15.61       12.64     18.38 o 
  -8  -4   6     2514.70     2590.17     84.80 o 
  -7  -4   6        0.41       -5.42     16.46 o 
  -6  -4   6      184.56      190.98     25.44 o 
  -5  -4   6      185.12      186.16     20.54 o 
  -4  -4   6     2168.78     2059.15     61.68 o 
  -3  -4   6      163.99      183.27     28.38 o 
  -2  -4   6      371.53      312.11     22.89 o 
  -1  -4   6      399.28      371.75     28.20 o 
   0  -4   6     3646.30     3847.27     81.90 o 
   1  -4   6      160.49      198.90     22.38 o 
   2  -4   6    17175.86    16845.44    360.99 o 
   3  -4   6      221.28      210.30     31.78 o 
   4  -4   6    10752.86    10646.15    209.61 o 
   5  -4   6     1899.31     1884.65     60.36 o 
   6  -4   6       28.45       40.36     17.87 o 
   7  -4   6     1319.45     1242.85     49.64 o 
   8  -4   6       84.12      106.18     22.79 o 
   9  -4   6      382.34      340.40     42.32 o 
  10  -4   6      241.47      279.55     35.06 o 
  11  -4   6      151.68      179.55     35.53 o 
 -10  -3   6        0.33       11.61     21.70 o 
  -9  -3   6     2913.08     2962.38     81.15 o 
  -8  -3   6       27.87       19.16     17.09 o 
  -7  -3   6      832.24      787.26     37.62 o 
  -6  -3   6      288.37      309.34     31.73 o 
  -5  -3   6     2896.56     2779.91     66.57 o 
  -4  -3   6     4012.84     3857.50     91.90 o 
  -3  -3   6       22.82       41.68     15.58 o 
  -2  -3   6      787.12      872.42     36.59 o 
  -1  -3   6      515.62      488.04     31.00 o 
   0  -3   6      538.15      619.28     35.84 o 
   1  -3   6    15459.99    15460.61    303.36 o 
   2  -3   6     1759.57     1799.14     59.32 o 
   3  -3   6     9551.78     9305.73    211.82 o 
   4  -3   6    10455.44    10282.53    232.95 o 
   5  -3   6      124.86      148.04     22.40 o 
   6  -3   6    24362.64    23869.75    502.25 o 
   7  -3   6      327.36      336.20     24.06 o 
   8  -3   6      257.56      296.55     24.10 o 
   9  -3   6      233.48      273.54     30.26 o 
  10  -3   6      695.84      715.50     39.20 o 
  11  -3   6      493.77      528.98     71.34 o 
 -10  -2   6     2413.50     2464.09    203.28 o 
  -9  -2   6       98.60      116.93     22.99 o 
  -8  -2   6     2021.28     1928.50     53.11 o 
  -7  -2   6       80.61       81.92     15.87 o 
  -6  -2   6       24.32       53.83     18.46 o 
  -5  -2   6     1263.93     1275.92     41.82 o 
  -4  -2   6        3.05        1.51     10.81 o 
  -3  -2   6    22087.45    22898.06    440.25 o 
  -2  -2   6      164.80      206.73     22.97 o 
  -1  -2   6     3324.27     3388.49    199.34 o 
   0  -2   6     5454.15     5311.64    212.56 o 
   1  -2   6     9035.11     8643.10    153.41 o 
   2  -2   6        7.02       -7.74      9.59 o 
   3  -2   6     4017.35     3968.75    102.31 o 
   4  -2   6     1688.05     1821.31     60.75 o 
   5  -2   6    29180.37    29465.30    485.19 o 
   6  -2   6      879.34      907.61     37.06 o 
   7  -2   6    11462.76    11420.62    229.93 o 
   8  -2   6     1113.59     1188.95     41.60 o 
   9  -2   6       32.27       18.10     17.54 o 
  10  -2   6     1995.15     2115.39     95.34 o 
  11  -2   6       97.72       83.41     27.38 o 
  12  -2   6       68.29       64.56     27.63 o 
 -10  -1   6        5.74        9.62     22.74 o 
  -9  -1   6       53.75       25.46     17.64 o 
  -8  -1   6      421.18      394.02     29.48 o 
  -7  -1   6       23.27       35.44     13.66 o 
  -6  -1   6     3666.93     3580.08     84.48 o 
  -5  -1   6       54.77       37.89     11.83 o 
  -4  -1   6     1360.19     1272.79     34.94 o 
  -3  -1   6       23.32        8.40      7.69 o 
  -2  -1   6     4631.62     4533.23    116.71 o 
  -1  -1   6     7095.50     6888.79    159.38 o 
   0  -1   6     1574.40     1524.26     89.31 o 
   1  -1   6    14456.24    14523.47    301.36 o 
   2  -1   6     7059.18     6620.71    120.34 o 
   3  -1   6     5002.06     4718.73    112.96 o 
   4  -1   6        3.22        9.67     21.59 o 
   5  -1   6      280.02      283.23     26.91 o 
   6  -1   6      566.96      548.78     23.62 o 
   7  -1   6     4337.59     4140.12     78.81 o 
   8  -1   6      498.45      514.59     28.38 o 
   9  -1   6     6756.87     6609.75    157.40 o 
  10  -1   6      289.15      298.83     32.15 o 
  11  -1   6     1249.18     1219.11     66.17 o 
  12  -1   6        1.04      -10.84     22.46 o 
 -10   0   6      383.37      402.48     35.84 o 
  -9   0   6        3.18       -0.65     23.74 o 
  -8   0   6      324.92      299.02     28.30 o 
  -7   0   6      319.68      307.94     26.09 o 
  -6   0   6      514.36      545.57     26.78 o 
  -5   0   6       33.24       43.97     11.71 o 
  -4   0   6     4211.82     4172.55     73.69 o 
  -3   0   6       44.42       66.11     17.87 o 
  -2   0   6     7261.11     7136.54    114.35 o 
  -1   0   6       95.58      105.23     12.30 o 
   0   0   6       10.39       19.18     12.90 o 
   1   0   6      923.46      990.79     99.36 o 
   2   0   6     7711.95     7780.22    173.91 o 
   3   0   6      311.47      249.66     14.60 o 
   4   0   6     1691.94     1760.22     44.78 o 
   5   0   6      196.34      181.81     21.47 o 
   6   0   6      267.14      241.57     16.35 o 
   7   0   6        0.33       -7.88      8.89 o 
   8   0   6     6477.09     6167.77    109.18 o 
   9   0   6      240.59      248.63     25.11 o 
  10   0   6      127.99       68.58     21.19 o 
  11   0   6     1313.25     1126.00     54.96 o 
  12   0   6       83.41       39.81     29.66 o 
  13   0   6     2288.74     2384.19     89.00 o 
  -9   1   6        9.34      -24.21     16.14 o 
  -8   1   6      425.75      357.31     30.46 o 
  -7   1   6      925.02      933.62     41.45 o 
  -6   1   6      251.58      263.87     29.24 o 
  -5   1   6      828.93      879.94     44.34 o 
  -4   1   6      897.68      825.83     41.33 o 
  -3   1   6    18048.96    17539.67    473.82 o 
  -2   1   6     3095.18     3192.98     60.80 o 
  -1   1   6     1240.53     1363.99     32.91 o 
   0   1   6      698.43      685.76     20.49 o 
   1   1   6    16411.46    16557.08    426.61 o 
   2   1   6     5029.68     5198.29    137.18 o 
   3   1   6        0.56        2.77      7.08 o 
   4   1   6    11810.94    12095.30    268.53 o 
   5   1   6      349.13      411.23     21.40 o 
   6   1   6      149.07      173.33     16.64 o 
   7   1   6     7629.39     7579.12    125.70 o 
   8   1   6     3651.56     3751.66     89.19 o 
   9   1   6     3300.93     3498.44     74.77 o 
  10   1   6       72.93       92.12     18.98 o 
  11   1   6      251.89      241.06     39.25 o 
  12   1   6     5182.61     5316.84    135.99 o 
  13   1   6      565.17      608.58     55.94 o 
  -9   2   6      492.79      573.77     40.53 o 
  -8   2   6      122.41      104.30     21.87 o 
  -7   2   6     1614.82     1595.10     55.32 o 
  -6   2   6       46.36       59.07     17.61 o 
  -5   2   6      189.92      240.68     19.72 o 
  -4   2   6     5181.42     4995.85     94.23 o 
  -3   2   6      155.58      124.21     16.44 o 
  -2   2   6      543.74      522.15     21.08 o 
  -1   2   6      119.84      105.30     28.75 o 
   0   2   6     1728.34     1714.47     37.41 o 
   1   2   6       40.38       37.83      9.11 o 
   2   2   6     7249.17     7347.83    133.53 o 
   3   2   6     7393.65     7187.61    115.52 o 
   4   2   6     6808.48     6884.09    131.18 o 
   5   2   6    12893.13    12791.66    223.90 o 
   6   2   6     2076.31     1888.08     53.86 o 
   7   2   6     6883.68     6502.73    107.79 o 
   8   2   6      968.35      995.00     34.46 o 
   9   2   6     3512.14     3481.08     87.41 o 
  10   2   6      683.38      729.47     57.95 o 
  11   2   6      863.33      954.08     49.97 o 
  12   2   6      256.60      228.20     43.66 o 
  13   2   6     2281.23     2324.73     86.53 o 
  -9   3   6        0.79        1.05     18.84 o 
  -8   3   6     2942.96     3047.68    140.11 o 
  -7   3   6       26.39       58.13     18.54 o 
  -6   3   6     2205.61     2228.58     65.11 o 
  -5   3   6     3879.70     3847.24     86.33 o 
  -4   3   6      665.36      655.86     29.99 o 
  -3   3   6      510.78      439.43     27.13 o 
  -2   3   6      166.54      200.78     18.87 o 
  -1   3   6     4202.40     4317.37     76.54 o 
   0   3   6     6246.71     6312.07     91.61 o 
   1   3   6      965.24      940.26     22.08 o 
   2   3   6     9012.41     9171.56    144.39 o 
   3   3   6     1640.45     1568.74     38.91 o 
   4   3   6     2032.12     1922.85     44.89 o 
   5   3   6       32.24       30.54     11.70 o 
   6   3   6     6277.94     5859.02    119.80 o 
   7   3   6     2366.90     2284.74     81.76 o 
   8   3   6     2864.34     2807.86     64.65 o 
   9   3   6     1917.95     2030.40     74.03 o 
  10   3   6      280.93      243.19     20.32 o 
  11   3   6       57.26       53.52     18.16 o 
  12   3   6        5.19        4.08     19.48 o 
  13   3   6      480.46      511.87     49.07 o 
  14   3   6       98.44      124.68     32.31 o 
  -8   4   6      226.92      248.37     30.80 o 
  -7   4   6      393.88      379.48     32.75 o 
  -6   4   6     1158.28     1050.05     56.62 o 
  -5   4   6       42.61       64.72     18.92 o 
  -4   4   6     1632.28     1512.36     56.51 o 
  -3   4   6      363.76      376.77     27.01 o 
  -2   4   6      148.35      125.93     17.06 o 
  -1   4   6     1694.80     1760.90     36.79 o 
   0   4   6     1022.97     1103.82     27.66 o 
   1   4   6     3180.93     3152.75     49.18 o 
   2   4   6     4143.73     4160.16     59.99 o 
   3   4   6     3589.28     3519.37     67.38 o 
   4   4   6    18094.56    17551.59    255.39 o 
   5   4   6     6399.81     6486.09    129.21 o 
   6   4   6      314.00      312.64     44.88 o 
   7   4   6     2303.09     2218.52     63.38 o 
   8   4   6     6099.49     5799.60    160.17 o 
   9   4   6      283.71      274.05     23.41 o 
  10   4   6      461.89      450.33     29.20 o 
  11   4   6     1787.36     1763.13     51.22 o 
  12   4   6     1131.68     1043.04     53.85 o 
  13   4   6      665.25      646.67     47.31 o 
  14   4   6      889.98     1000.94     60.48 o 
  -8   5   6      158.01      195.06     32.22 o 
  -7   5   6      291.29      294.03     35.29 o 
  -6   5   6      112.21      123.04     25.85 o 
  -5   5   6     3831.00     4020.43    105.61 o 
  -4   5   6       85.48       70.01     18.73 o 
  -3   5   6     1038.01     1001.13     58.34 o 
  -2   5   6      173.13      158.21     19.84 o 
  -1   5   6     2300.91     2313.38     45.71 o 
   0   5   6     4434.67     4617.86     82.09 o 
   1   5   6     5206.41     5892.81     96.79 o 
   2   5   6      462.53      479.65     17.22 o 
   3   5   6     3992.61     3886.30     78.24 o 
   4   5   6      139.44      169.42     12.38 o 
   5   5   6     1413.73     1374.89     39.10 o 
   6   5   6     1968.94     1955.60     76.48 o 
   7   5   6     3883.57     3776.73     91.42 o 
   8   5   6       26.49       30.09     12.89 o 
   9   5   6        8.53       38.23     14.20 o 
  10   5   6     1484.91     1400.56     47.94 o 
  11   5   6        6.92      -24.88     18.12 o 
  12   5   6      821.00      868.91     42.78 o 
  13   5   6      197.05      260.00     35.65 o 
  14   5   6       41.46       41.50     27.59 o 
  -7   6   6        7.45        4.09     19.63 o 
  -6   6   6     1552.80     1589.42     67.25 o 
  -5   6   6     1467.16     1509.97     75.94 o 
  -4   6   6     4229.67     4448.98    121.68 o 
  -3   6   6     4702.53     4646.02    144.33 o 
  -2   6   6      285.55      385.70     29.02 o 
  -1   6   6     2239.56     2262.78     65.07 o 
   0   6   6       21.01       31.99      8.61 o 
   1   6   6      109.85      120.85     11.35 o 
   2   6   6     5158.20     5027.90     73.48 o 
   3   6   6      541.22      573.55     21.90 o 
   4   6   6     3779.22     3895.92     65.51 o 
   5   6   6     1527.44     1509.90     34.28 o 
   6   6   6     3028.82     2838.03     94.66 o 
   7   6   6       84.13       81.97     17.91 o 
   8   6   6      243.79      256.95     21.97 o 
   9   6   6     3319.92     3210.06     75.34 o 
  10   6   6     1278.23     1243.13     45.97 o 
  11   6   6     1845.47     2026.41     61.35 o 
  12   6   6      263.08      315.46     30.61 o 
  13   6   6      559.64      549.21     43.73 o 
  14   6   6        0.40      -11.27     23.38 o 
  -7   7   6       13.18       17.84     24.57 o 
  -6   7   6       36.14       40.05     23.73 o 
  -5   7   6     1832.73     1646.36     67.96 o 
  -4   7   6     1897.91     2019.71    130.53 o 
  -3   7   6        2.49       14.89     17.64 o 
  -2   7   6     8565.04     8441.23    172.28 o 
  -1   7   6       16.31       39.35     16.14 o 
   0   7   6     6233.58     6281.14     90.06 o 
   1   7   6      683.07      685.24     24.65 o 
   2   7   6       14.92       14.91      8.17 o 
   3   7   6       14.35       17.21      8.64 o 
   4   7   6      140.10      140.55     11.82 o 
   5   7   6     1596.85     1563.42     36.31 o 
   6   7   6     1176.31     1129.39     60.98 o 
   7   7   6     1533.80     1412.37     53.12 o 
   8   7   6     2088.98     2027.80     56.49 o 
   9   7   6      211.08      202.51     23.36 o 
  10   7   6     1742.45     1729.20     54.91 o 
  11   7   6      326.58      273.79     27.16 o 
  12   7   6     2411.80     2476.00     63.57 o 
  13   7   6      832.86      945.50     54.95 o 
  14   7   6     3294.84     3501.63    107.53 o 
  -6   8   6      182.26      185.89     35.52 o 
  -5   8   6      622.41      568.26     45.59 o 
  -4   8   6       80.28       70.41     28.61 o 
  -3   8   6     5260.00     5124.94    126.22 o 
  -2   8   6      124.69      102.88     21.81 o 
  -1   8   6     1981.56     2032.26     66.46 o 
   0   8   6        0.47       -3.07     12.78 o 
   1   8   6     1145.56     1098.83     30.63 o 
   2   8   6     1537.94     1571.70     36.47 o 
   3   8   6     2502.22     2577.25     48.42 o 
   4   8   6     7591.23     7528.02    132.31 o 
   5   8   6    10433.37    10374.53    165.61 o 
   6   8   6     1508.05     1400.79     85.96 o 
   7   8   6     1637.30     1603.35    112.53 o 
   8   8   6      877.30      895.13     38.13 o 
   9   8   6    11038.76    10564.72    180.92 o 
  10   8   6        6.46       17.66     16.02 o 
  11   8   6      738.20      734.46     40.16 o 
  12   8   6       63.45       28.48     16.26 o 
  13   8   6      898.81      952.48     42.42 o 
  14   8   6      390.16      415.70     42.21 o 
  -5   9   6     1291.95     1197.50     83.44 o 
  -4   9   6     1016.42      904.30     54.27 o 
  -3   9   6        0.70       -5.82     17.81 o 
  -2   9   6     1103.15     1180.35     74.27 o 
  -1   9   6      873.80      968.91     47.61 o 
   0   9   6     3371.22     3365.25     96.57 o 
   1   9   6      282.10      272.85     18.45 o 
   2   9   6     2924.62     2911.18     54.94 o 
   3   9   6     3652.78     3516.45     74.86 o 
   4   9   6      154.13      152.86     19.27 o 
   5   9   6     2992.48     3022.09     85.13 o 
   6   9   6     1009.02      942.94     46.36 o 
   7   9   6    10362.40     9634.85    195.93 o 
   8   9   6     1206.38     1219.89     56.13 o 
   9   9   6     1829.98     1843.62     57.60 o 
  10   9   6       41.38       38.19     22.66 o 
  11   9   6       68.00       73.89     19.67 o 
  12   9   6        7.24        7.53     17.03 o 
  13   9   6      445.96      426.74     36.60 o 
  14   9   6       19.65       -5.02     19.75 o 
  -4  10   6      566.97      626.98     49.56 o 
  -3  10   6       86.55       33.23     24.41 o 
  -2  10   6       18.81        3.23     19.40 o 
  -1  10   6       37.59       48.16     21.01 o 
   0  10   6      523.30      537.48     37.08 o 
   1  10   6     1421.82     1484.62     66.27 o 
   2  10   6       77.25       69.91     16.29 o 
   3  10   6     4637.66     4706.36     94.73 o 
   4  10   6       32.40       29.18     16.88 o 
   5  10   6     3394.55     3314.01     74.70 o 
   6  10   6      186.02      170.34     31.46 o 
   7  10   6      842.69      783.32     46.41 o 
   8  10   6     3982.42     3810.00     88.01 o 
   9  10   6      296.03      292.90     27.48 o 
  10  10   6        1.09        2.30     14.89 o 
  11  10   6      282.31      254.47     30.04 o 
  12  10   6      810.05      794.28     45.16 o 
  13  10   6     1172.24     1203.35     72.55 o 
  14  10   6       86.01       97.68     31.11 o 
  -3  11   6       79.14       91.11     32.97 o 
  -2  11   6      104.10       85.94     30.35 o 
  -1  11   6       11.38        9.39     19.01 o 
   0  11   6     1250.42     1281.60     93.76 o 
   1  11   6      149.50      126.47     29.51 o 
   2  11   6     3103.33     3323.97     93.28 o 
   3  11   6      606.47      601.30     32.74 o 
   4  11   6     6814.73     6856.41    151.98 o 
   5  11   6       77.64      105.08     22.67 o 
   6  11   6     3485.27     3681.19    124.75 o 
   7  11   6     1630.97     1536.53     77.07 o 
   8  11   6       26.21       20.36     15.66 o 
   9  11   6       16.86       -2.75     16.18 o 
  10  11   6        9.92       16.43     18.28 o 
  11  11   6     1469.18     1407.62     55.29 o 
  12  11   6     1395.03     1431.42     58.69 o 
  13  11   6        3.45       16.51     20.54 o 
  14  11   6      241.15      228.86     45.55 o 
  -2  12   6      541.87      505.82     55.94 o 
  -1  12   6       83.94       56.83     31.32 o 
   0  12   6      783.60      688.28     85.80 o 
   1  12   6     1925.65     1882.76    148.80 o 
   2  12   6     2468.04     2575.04    100.78 o 
   3  12   6     4544.48     4591.67    150.41 o 
   4  12   6      705.34      723.51     52.34 o 
   5  12   6     1391.60     1419.74     60.90 o 
   6  12   6     1753.57     1912.96     88.14 o 
   7  12   6     1611.90     1679.85     83.93 o 
   8  12   6       21.64       34.90     25.43 o 
   9  12   6      227.10      219.84     43.48 o 
  10  12   6     2750.10     2647.13     84.84 o 
  11  12   6      803.65      781.69     45.46 o 
  12  12   6     2666.33     2603.90    101.47 o 
  13  12   6        8.94       68.55     24.97 o 
  -1  13   6      151.22       95.92     36.54 o 
   0  13   6       26.84       93.10     31.54 o 
   1  13   6     3849.92     3964.63    232.02 o 
   2  13   6       58.92       71.88     38.87 o 
   3  13   6     2674.25     2673.80    105.08 o 
   4  13   6       59.63       31.76     29.17 o 
   5  13   6      672.15      607.88     45.50 o 
   6  13   6     1281.04     1349.20    174.63 o 
   7  13   6      633.06      654.33     59.41 o 
   8  13   6      295.91      229.07     41.80 o 
   9  13   6      249.39      264.02     44.64 o 
  10  13   6       16.32       -1.07     22.17 o 
  11  13   6     1180.43     1177.52     68.18 o 
  12  13   6      380.44      374.33     46.36 o 
  13  13   6     2149.94     2122.02     91.41 o 
   0  14   6        4.16       12.89     27.94 o 
   1  14   6      197.68      196.00     41.42 o 
   2  14   6      389.24      482.36     52.89 o 
   3  14   6      427.59      441.43     55.14 o 
   4  14   6     1043.12     1009.16    128.32 o 
   5  14   6     3081.15     3325.83    134.86 o 
   6  14   6       94.20       34.08     43.11 o 
   7  14   6     2183.69     2148.51    103.21 o 
   8  14   6      424.85      376.55     52.04 o 
   9  14   6      279.35      264.71     47.25 o 
  10  14   6      721.87      733.89     58.92 o 
  11  14   6      335.50      249.74     47.43 o 
  12  14   6      117.06       87.00     44.91 o 
   2  15   6      160.79      169.98     39.73 o 
   3  15   6      175.16       93.87     51.66 o 
   4  15   6      797.22      773.07    108.36 o 
   5  15   6       42.10       52.80     34.48 o 
   6  15   6     2184.02     2237.07    106.81 o 
   7  15   6       47.08        2.20     29.74 o 
   8  15   6     1095.12     1210.63     85.15 o 
   9  15   6     1281.20     1391.26     91.81 o 
  10  15   6      956.99      946.10     80.19 o 
  11  15   6      937.83     1044.65     75.07 o 
   4  16   6      266.42      172.85     45.65 o 
   5  16   6       41.05       41.29     33.33 o 
   6  16   6        1.61        0.07     42.62 o 
   7  16   6      249.71      312.48     51.60 o 
   8  16   6      726.06      706.32     92.44 o 
   9  16   6     1515.35     1501.41    143.37 o 
  -5 -13   7     1572.57     1873.85    105.50 o 
  -4 -13   7      937.33      969.98     77.54 o 
  -3 -13   7     1246.04     1422.78     87.12 o 
  -2 -13   7        2.62        8.55     47.42 o 
  -1 -13   7      438.31      418.16     88.79 o 
   0 -13   7        3.29       35.81     58.34 o 
  -7 -12   7      127.83      157.38     48.88 o 
  -6 -12   7      717.03      712.93     70.63 o 
  -5 -12   7     1160.06     1215.16    222.74 o 
  -4 -12   7      171.77      147.44     40.31 o 
  -3 -12   7     2941.84     2575.19    132.32 o 
  -2 -12   7       15.23       59.87     29.10 o 
  -1 -12   7      732.44      678.86     62.45 o 
   0 -12   7      676.14      867.02     68.72 o 
   1 -12   7       53.01       62.37     31.98 o 
   2 -12   7      147.28      169.99     73.81 o 
  -8 -11   7       34.99       76.95     38.77 o 
  -7 -11   7     1610.75     1803.92    132.87 o 
  -6 -11   7      151.59      231.02     44.88 o 
  -5 -11   7       80.00      102.04     34.05 o 
  -4 -11   7     2334.42     2443.57    110.77 o 
  -3 -11   7     1288.51     1223.22     89.76 o 
  -2 -11   7     1737.95     1870.77     91.19 o 
  -1 -11   7      321.24      297.78     33.00 o 
   0 -11   7       41.34      159.61     36.78 o 
   1 -11   7      200.03      133.57     41.82 o 
   2 -11   7       67.04      107.12     77.67 o 
   3 -11   7      196.42      132.47     38.76 o 
   4 -11   7      167.95      141.59     40.35 o 
  -8 -10   7      681.38      785.49    100.26 o 
  -7 -10   7      103.45       80.66     33.38 o 
  -6 -10   7       19.07        7.04     24.96 o 
  -5 -10   7     1028.89     1013.23     72.92 o 
  -4 -10   7     1549.49     1499.25     84.65 o 
  -3 -10   7      823.82      752.98     62.32 o 
  -2 -10   7     1815.29     1567.42     81.13 o 
  -1 -10   7       86.55       25.70     19.87 o 
   0 -10   7     2138.16     1946.56     91.02 o 
   1 -10   7      927.44      723.57     57.83 o 
   2 -10   7     1371.39     1400.24    112.81 o 
   3 -10   7      192.58      143.02     91.95 o 
   4 -10   7     1207.55     1419.92     81.75 o 
   5 -10   7       23.45       62.64     30.44 o 
  -9  -9   7      260.47      197.19     71.34 o 
  -8  -9   7      337.54      393.06     78.22 o 
  -7  -9   7      678.61      632.35     63.20 o 
  -6  -9   7       35.98       58.65     31.06 o 
  -5  -9   7       15.47       56.68     29.65 o 
  -4  -9   7      284.63      305.04     43.87 o 
  -3  -9   7       66.27       50.96     26.40 o 
  -2  -9   7        4.13       20.93     23.68 o 
  -1  -9   7     1313.30     1262.72     54.22 o 
   0  -9   7     1707.93     1720.13     62.72 o 
   1  -9   7     1568.66     1570.08     77.72 o 
   2  -9   7     1280.51     1451.55     75.24 o 
   3  -9   7     1452.18     1527.81     77.93 o 
   4  -9   7     1890.71     1910.58     90.62 o 
   5  -9   7      865.80      870.81     64.83 o 
   6  -9   7     1403.31     1420.23     81.56 o 
   7  -9   7      165.21      280.56     60.01 o 
  -9  -8   7       13.11       53.19     50.48 o 
  -8  -8   7      276.55      272.42     70.23 o 
  -7  -8   7      211.05      138.34     38.66 o 
  -6  -8   7      551.59      472.88     55.73 o 
  -5  -8   7      101.87       52.20     27.48 o 
  -4  -8   7     1988.81     1876.47    118.76 o 
  -3  -8   7     1771.93     1679.80    177.27 o 
  -2  -8   7       16.45       -1.43     20.31 o 
  -1  -8   7      854.04      890.50     59.19 o 
   0  -8   7     4632.66     4536.30    110.81 o 
   1  -8   7      147.58       80.76     20.23 o 
   2  -8   7      567.86      500.94     45.22 o 
   3  -8   7      774.49      781.17     55.40 o 
   4  -8   7       66.41      106.18     28.36 o 
   5  -8   7     5675.83     5656.27    172.17 o 
   6  -8   7       90.76      140.83     38.90 o 
   7  -8   7     1398.66     1468.28    110.21 o 
   8  -8   7       83.64      157.97     54.03 o 
  -9  -7   7      455.99      538.24     61.02 o 
  -8  -7   7      896.05      936.42     70.77 o 
  -7  -7   7       63.28       66.89     46.10 o 
  -6  -7   7      167.02      134.97     36.39 o 
  -5  -7   7     5237.26     5366.19    165.40 o 
  -4  -7   7     3819.33     3589.24    125.36 o 
  -3  -7   7     1454.86     1414.20     73.75 o 
  -2  -7   7     2428.50     2322.62    214.29 o 
  -1  -7   7     3868.06     3961.89    127.73 o 
   0  -7   7      117.70      191.62     23.92 o 
   1  -7   7     1191.60     1244.57     49.54 o 
   2  -7   7       15.60       -2.21     15.13 o 
   3  -7   7      321.77      276.59     34.52 o 
   4  -7   7      172.76      187.57     48.95 o 
   5  -7   7      682.69      603.45     39.67 o 
   6  -7   7       87.91       62.28     27.86 o 
   7  -7   7      672.12      614.70     50.84 o 
   8  -7   7      124.97       73.34     30.17 o 
 -10  -6   7       11.40       21.65     37.04 o 
  -9  -6   7      234.04      304.17     51.26 o 
  -8  -6   7      391.77      412.16     70.82 o 
  -7  -6   7       15.34       32.60     28.98 o 
  -6  -6   7     2862.24     2968.41    159.64 o 
  -5  -6   7     1082.47     1292.90    149.63 o 
  -4  -6   7      898.22      831.73     58.17 o 
  -3  -6   7     2169.96     2242.29     91.41 o 
  -2  -6   7        4.51       26.16     20.37 o 
  -1  -6   7      414.50      463.32     43.40 o 
   0  -6   7      252.67      224.97     24.07 o 
   1  -6   7     2573.32     2477.27     69.69 o 
   2  -6   7      160.20      157.46     20.88 o 
   3  -6   7       80.06       91.00     28.52 o 
   4  -6   7      109.51       69.24     23.01 o 
   5  -6   7      698.46      681.65     37.81 o 
   6  -6   7      104.72      125.89     23.13 o 
   7  -6   7      468.21      486.27     48.57 o 
   8  -6   7      444.13      369.51     44.36 o 
   9  -6   7       41.21       46.56     30.04 o 
 -10  -5   7      580.00      509.78     64.69 o 
  -9  -5   7      203.13      159.78     58.86 o 
  -8  -5   7        1.70       17.69     32.61 o 
  -7  -5   7     1607.09     1622.91     85.00 o 
  -6  -5   7      245.65      265.40     58.68 o 
  -5  -5   7     1438.94     1393.02     72.08 o 
  -4  -5   7       46.35       25.93     17.29 o 
  -3  -5   7      869.01      904.83     40.80 o 
  -2  -5   7      945.28      933.34     39.82 o 
  -1  -5   7     2172.09     2122.16     91.72 o 
   0  -5   7      452.44      590.95     44.05 o 
   1  -5   7      740.38      688.79     35.34 o 
   2  -5   7      368.54      327.76     29.68 o 
   3  -5   7     1347.05     1325.07    211.96 o 
   4  -5   7     3615.81     3493.29    108.42 o 
   5  -5   7     1037.85     1116.85     57.91 o 
   6  -5   7     2487.98     2681.21     76.86 o 
   7  -5   7     1288.22     1279.60     52.87 o 
   8  -5   7        2.88       -1.53     21.17 o 
   9  -5   7      432.62      365.85     67.97 o 
  10  -5   7      218.18      241.85     35.94 o 
 -10  -4   7      755.68      752.18    104.92 o 
  -9  -4   7       90.31       98.81     29.09 o 
  -8  -4   7      719.77      713.43     39.82 o 
  -7  -4   7     2380.43     2326.51     95.93 o 
  -6  -4   7     2103.02     2095.40     98.84 o 
  -5  -4   7      623.86      608.64     43.24 o 
  -4  -4   7      347.94      317.48     27.83 o 
  -3  -4   7     2884.52     2971.23     78.60 o 
  -2  -4   7     2204.14     2120.40     71.71 o 
  -1  -4   7       25.43       11.71     11.65 o 
   0  -4   7      858.59      996.00     46.59 o 
   1  -4   7     5905.79     5899.59    147.75 o 
   2  -4   7     2718.93     2706.11     83.74 o 
   3  -4   7     4280.09     4230.20    117.94 o 
   4  -4   7      129.00      159.88     21.44 o 
   5  -4   7    17281.32    16867.56    295.92 o 
   6  -4   7     2405.34     2304.85    144.35 o 
   7  -4   7      370.87      411.25     31.30 o 
   8  -4   7        4.38       -8.81     17.68 o 
   9  -4   7       66.64       72.93     29.25 o 
  10  -4   7       37.65      -34.74     47.70 o 
  11  -4   7       42.01       75.41     52.39 o 
 -10  -3   7       28.26        5.83     35.06 o 
  -9  -3   7       29.15        6.46     25.25 o 
  -8  -3   7     4252.02     4180.88     98.30 o 
  -7  -3   7       19.12       20.03     15.65 o 
  -6  -3   7     4766.61     4859.93    119.72 o 
  -5  -3   7       66.57       72.54     25.08 o 
  -4  -3   7      473.26      395.67     59.88 o 
  -3  -3   7     1607.99     1676.44     55.33 o 
  -2  -3   7      320.33      398.61     27.32 o 
  -1  -3   7      151.34      186.40     22.77 o 
   0  -3   7     1858.24     1837.41     66.85 o 
   1  -3   7    17413.27    17108.66    290.03 o 
   2  -3   7     1003.97     1015.71     42.09 o 
   3  -3   7     2754.09     2877.56     85.17 o 
   4  -3   7     4931.23     4958.13    130.04 o 
   5  -3   7      364.22      370.45     30.93 o 
   6  -3   7     1058.39     1026.66    137.18 o 
   7  -3   7      189.84      225.58     44.09 o 
   8  -3   7       20.75       22.50     14.79 o 
   9  -3   7       56.04       48.79     25.86 o 
  10  -3   7      142.69      161.77     28.71 o 
  11  -3   7       70.53       42.04     29.49 o 
 -10  -2   7      262.12      253.16     51.42 o 
  -9  -2   7      957.68      788.19     45.16 o 
  -8  -2   7        0.74      -19.35     12.90 o 
  -7  -2   7     4756.92     4738.33    100.13 o 
  -6  -2   7        3.97        4.87     16.37 o 
  -5  -2   7      823.71      787.36     48.56 o 
  -4  -2   7     4332.67     4350.23    102.37 o 
  -3  -2   7      989.84     1117.93     44.43 o 
  -2  -2   7      389.16      375.62     31.56 o 
  -1  -2   7     1418.27     1312.08     86.11 o 
   0  -2   7     2554.64     2310.07     73.56 o 
   1  -2   7     2898.86     2883.10     85.41 o 
   2  -2   7      490.05      515.42     22.37 o 
   3  -2   7      552.69      477.52     27.61 o 
   4  -2   7     1956.89     1928.21     63.90 o 
   5  -2   7      342.99      366.10     28.98 o 
   6  -2   7      403.74      430.03     26.96 o 
   7  -2   7        8.54        9.10     13.87 o 
   8  -2   7     1080.16     1137.99     47.18 o 
   9  -2   7      824.71      771.00     59.42 o 
  10  -2   7       57.74       41.00     29.83 o 
  11  -2   7     2717.95     2868.06     92.93 o 
  12  -2   7        7.26       30.31     24.72 o 
  -9  -1   7       17.43       11.83     18.24 o 
  -8  -1   7      275.04      284.61     30.69 o 
  -7  -1   7        1.65        4.23     12.47 o 
  -6  -1   7     1276.14     1195.80     39.44 o 
  -5  -1   7     2022.18     2046.55     53.74 o 
  -4  -1   7     3506.96     3610.40    108.28 o 
  -3  -1   7     2667.07     2808.02     60.92 o 
  -2  -1   7     2875.13     2777.15     67.60 o 
  -1  -1   7      358.96      299.68     26.62 o 
   0  -1   7    10499.37    10443.82    229.34 o 
   1  -1   7     5957.10     5919.42    143.31 o 
   2  -1   7     1837.10     1720.94     50.28 o 
   3  -1   7      449.39      353.89     21.65 o 
   4  -1   7      156.20      158.22     25.14 o 
   5  -1   7     4042.90     3964.16    199.55 o 
   6  -1   7      294.80      292.07     28.53 o 
   7  -1   7        9.52        3.79     10.55 o 
   8  -1   7      703.63      660.18     36.07 o 
   9  -1   7     1706.92     1866.01     54.83 o 
  10  -1   7     3877.53     3796.37    102.20 o 
  11  -1   7      183.29      198.87     31.16 o 
  12  -1   7     4364.66     4602.39    271.90 o 
  -9   0   7      113.05      108.02     23.14 o 
  -8   0   7       15.59       24.55     17.29 o 
  -7   0   7      159.98      170.28     28.43 o 
  -6   0   7     1731.39     1598.51     54.21 o 
  -5   0   7        2.70        8.48     12.23 o 
  -4   0   7    13625.51    13174.07    203.83 o 
  -3   0   7      152.67      180.20     15.32 o 
  -2   0   7     1535.16     1540.92     38.54 o 
  -1   0   7     5843.58     5819.86    111.41 o 
   0   0   7     5313.42     5517.98    150.05 o 
   1   0   7     5741.36     5635.35    136.81 o 
   2   0   7     3460.12     3364.13     92.84 o 
   3   0   7     7295.57     7100.19    129.48 o 
   4   0   7     2316.09     2196.77     63.40 o 
   5   0   7     1104.29     1057.94     35.17 o 
   6   0   7     1647.92     1591.69     46.54 o 
   7   0   7     2833.47     2933.57     62.73 o 
   8   0   7       60.80       67.85     21.13 o 
   9   0   7     1339.18     1368.72     52.05 o 
  10   0   7      133.55      101.77     20.53 o 
  11   0   7     3770.10     4057.13    110.61 o 
  12   0   7       70.20       83.02     26.86 o 
  13   0   7     1754.79     1922.91     80.89 o 
  -9   1   7       20.63       48.19     19.90 o 
  -8   1   7       27.77        4.56     17.04 o 
  -7   1   7      123.95       83.93     20.52 o 
  -6   1   7      307.26      315.03     26.69 o 
  -5   1   7     4216.21     3935.10     83.70 o 
  -4   1   7       56.43       70.78     14.33 o 
  -3   1   7       35.43       28.81     12.36 o 
  -2   1   7    19171.04    18566.59    269.94 o 
  -1   1   7     1378.46     1245.12     49.30 o 
   0   1   7    22498.63    23076.94    378.55 o 
   1   1   7       33.44       50.25     14.05 o 
   2   1   7      515.61      590.77     33.82 o 
   3   1   7       22.59       11.21      9.39 o 
   4   1   7      242.56      274.68     42.90 o 
   5   1   7       58.66       65.02     11.78 o 
   6   1   7     1423.55     1441.00     48.44 o 
   7   1   7     5026.64     4881.30     89.89 o 
   8   1   7      352.37      376.33     22.84 o 
   9   1   7      386.14      402.83     25.28 o 
  10   1   7      689.58      706.86     35.94 o 
  11   1   7      241.44      279.34     31.87 o 
  12   1   7       19.72      -10.35     21.13 o 
  13   1   7      471.98      504.08     46.60 o 
  -8   2   7        0.04        1.27     24.17 o 
  -7   2   7       64.40       92.93     24.19 o 
  -6   2   7      666.87      616.19     71.75 o 
  -5   2   7      286.43      285.37     24.08 o 
  -4   2   7     1073.79     1019.31     38.97 o 
  -3   2   7     7073.59     7052.99    171.29 o 
  -2   2   7     1651.32     1711.79     44.60 o 
  -1   2   7    21439.99    22689.33    411.80 o 
   0   2   7        1.47       14.75      7.66 o 
   1   2   7     7951.93     8384.53    128.78 o 
   2   2   7    11454.17    11095.61    240.01 o 
   3   2   7     1858.45     1890.67     51.50 o 
   4   2   7      489.97      494.69     28.94 o 
   5   2   7      836.92      884.62     43.13 o 
   6   2   7     7351.33     7103.11    188.55 o 
   7   2   7     2591.83     2610.03     65.97 o 
   8   2   7      162.45      154.17     17.08 o 
   9   2   7     3250.69     3360.10     77.00 o 
  10   2   7     1387.49     1474.49     47.23 o 
  11   2   7      313.95      356.58     34.34 o 
  12   2   7        2.50       13.68     19.33 o 
  13   2   7      168.97      125.97     30.71 o 
  -8   3   7        8.97       19.57     20.62 o 
  -7   3   7     2918.06     3062.45     93.08 o 
  -6   3   7       16.54       20.01     25.64 o 
  -5   3   7     6167.15     6091.83    136.25 o 
  -4   3   7      953.04      973.68     37.62 o 
  -3   3   7      723.04      678.54     34.58 o 
  -2   3   7     2053.17     2110.57     59.30 o 
  -1   3   7     1519.11     1508.65     38.29 o 
   0   3   7      131.53      111.38     11.83 o 
   1   3   7     5486.73     5551.61    113.64 o 
   2   3   7      248.70      258.70     12.42 o 
   3   3   7    14443.03    14310.69    213.18 o 
   4   3   7       15.64       13.47      9.15 o 
   5   3   7     2871.47     2879.98     72.24 o 
   6   3   7      851.69      811.32     35.97 o 
   7   3   7      746.33      705.36     45.80 o 
   8   3   7     1948.88     1814.82     50.04 o 
   9   3   7     1029.26     1007.47     34.38 o 
  10   3   7        6.93       16.43     14.96 o 
  11   3   7      200.58      238.59     23.63 o 
  12   3   7       14.46       26.53     20.95 o 
  13   3   7       81.92      129.03     29.62 o 
  14   3   7       14.91       67.78     28.95 o 
  -8   4   7      832.42      931.59     56.03 o 
  -7   4   7      373.42      358.57     42.82 o 
  -6   4   7    11958.63    11954.50    309.25 o 
  -5   4   7      165.84      178.39     26.08 o 
  -4   4   7    10714.66    10289.03    251.25 o 
  -3   4   7       96.93       86.28     18.34 o 
  -2   4   7       85.70       75.23     15.72 o 
  -1   4   7      133.47      174.13     17.86 o 
   0   4   7      468.45      502.87     20.61 o 
   1   4   7     3530.14     3499.67     59.73 o 
   2   4   7     2017.79     1999.58     36.49 o 
   3   4   7      480.39      483.01     19.68 o 
   4   4   7     3504.94     3412.15     85.28 o 
   5   4   7    19425.32    19297.81    282.46 o 
   6   4   7      195.83      250.81     36.68 o 
   7   4   7     3388.20     3157.62     93.60 o 
   8   4   7       45.15       56.94     13.99 o 
   9   4   7     2944.01     2920.78     70.27 o 
  10   4   7      170.40      216.70     23.90 o 
  11   4   7        2.84       14.20     13.34 o 
  12   4   7       99.76       66.70     24.06 o 
  13   4   7     1214.29     1359.83     64.09 o 
  14   4   7       61.67       49.26     27.79 o 
  -7   5   7     1457.17     1490.33     77.16 o 
  -6   5   7      499.06      503.92     41.15 o 
  -5   5   7     5476.36     5490.77    147.33 o 
  -4   5   7     3054.64     3067.23     87.75 o 
  -3   5   7       21.41       11.60     14.64 o 
  -2   5   7     3462.79     3493.76     88.12 o 
  -1   5   7       40.49       23.66     12.48 o 
   0   5   7      841.83      835.19     26.25 o 
   1   5   7     1817.60     1926.37     37.71 o 
   2   5   7        4.34        4.91      6.67 o 
   3   5   7     1329.39     1240.20     28.29 o 
   4   5   7    32283.16    31560.75    443.96 o 
   5   5   7        6.76        5.81      9.91 o 
   6   5   7    10489.41     9748.49    186.15 o 
   7   5   7     2194.44     2207.77     66.10 o 
   8   5   7        0.41       -4.78     13.07 o 
   9   5   7      110.70      134.20     19.63 o 
  10   5   7      188.46      165.62     21.89 o 
  11   5   7      246.79      230.54     25.61 o 
  12   5   7      887.59      932.08     39.60 o 
  13   5   7     1416.40     1551.25     78.62 o 
  14   5   7       19.97      -17.49     22.77 o 
  -7   6   7       52.86       82.92     26.93 o 
  -6   6   7      257.60      267.99     34.93 o 
  -5   6   7      857.68      919.36     97.09 o 
  -4   6   7       39.29       29.36     19.26 o 
  -3   6   7     3542.16     3566.40    120.45 o 
  -2   6   7        7.68       -4.85     12.77 o 
  -1   6   7       43.20       48.54     18.88 o 
   0   6   7     4020.07     4151.15     72.35 o 
   1   6   7     1304.29     1317.13     31.10 o 
   2   6   7     9883.27     9794.98    126.96 o 
   3   6   7     6686.23     6829.81     93.94 o 
   4   6   7     2519.30     2445.24     57.23 o 
   5   6   7     9052.74     8387.49    154.17 o 
   6   6   7      602.98      565.54     33.90 o 
   7   6   7      312.58      345.43     28.93 o 
   8   6   7     4155.83     4192.96    104.01 o 
   9   6   7       18.00       32.70     15.01 o 
  10   6   7      883.80      919.74     57.93 o 
  11   6   7      400.50      387.41     30.38 o 
  12   6   7      188.36      219.00     24.68 o 
  13   6   7        1.46       -2.83     18.51 o 
  14   6   7       24.73       37.88     25.37 o 
  -6   7   7        7.32      -18.87     20.65 o 
  -5   7   7       13.59       39.86     22.97 o 
  -4   7   7      321.97      336.04     34.70 o 
  -3   7   7        0.55      -10.47     17.47 o 
  -2   7   7       41.81       21.68     17.14 o 
  -1   7   7     5430.88     5256.78    120.21 o 
   0   7   7     1422.06     1242.69     47.73 o 
   1   7   7    29967.26    30239.34    350.31 o 
   2   7   7       13.45       23.35      9.00 o 
   3   7   7     2486.88     2464.98     46.27 o 
   4   7   7     7196.93     7495.92    115.04 o 
   5   7   7      115.82      105.42     11.99 o 
   6   7   7     1874.79     1987.97     59.39 o 
   7   7   7       70.82       80.75     19.15 o 
   8   7   7        0.91       10.97     18.52 o 
   9   7   7      358.20      389.30     41.38 o 
  10   7   7       71.24       81.83     19.17 o 
  11   7   7      114.37      109.16     25.71 o 
  12   7   7     1694.48     1769.98     61.40 o 
  13   7   7      182.24      203.40     25.25 o 
  14   7   7      163.20      136.35     40.58 o 
  -5   8   7      129.12      105.37     29.27 o 
  -4   8   7       11.32      -21.91     19.71 o 
  -3   8   7      692.13      682.05     67.41 o 
  -2   8   7       87.44       84.18     24.98 o 
  -1   8   7      175.92      128.64     23.97 o 
   0   8   7     7361.69     7630.58    158.72 o 
   1   8   7      756.09      761.37     26.81 o 
   2   8   7     9313.85     9299.25    126.13 o 
   3   8   7     4554.46     4557.29     76.40 o 
   4   8   7        5.19      -13.70      9.26 o 
   5   8   7     3282.13     3135.71     60.54 o 
   6   8   7       74.37      104.53     16.70 o 
   7   8   7     2015.10     2077.61     69.17 o 
   8   8   7     1241.04     1244.62     53.66 o 
   9   8   7      615.43      641.47     35.13 o 
  10   8   7     1543.74     1443.18     51.62 o 
  11   8   7     4590.48     4469.43    102.20 o 
  12   8   7        5.90       16.79     18.24 o 
  13   8   7     3726.42     3915.11     87.58 o 
  14   8   7      819.32      884.55     43.10 o 
  -5   9   7        2.04      -16.62     25.04 o 
  -4   9   7       75.12       83.89     47.60 o 
  -3   9   7       12.63      -21.73     27.08 o 
  -2   9   7       21.11      -13.45     18.11 o 
  -1   9   7     3620.75     3802.05    102.89 o 
   0   9   7      584.95      534.41     36.80 o 
   1   9   7     4902.92     5066.30     81.74 o 
   2   9   7     4858.77     5044.09     80.99 o 
   3   9   7      196.79      204.88     16.58 o 
   4   9   7    12241.44    12471.60    180.38 o 
   5   9   7       49.76       48.83     19.08 o 
   6   9   7      274.20      332.82     51.18 o 
   7   9   7        5.60       18.37     16.93 o 
   8   9   7     2079.27     2069.82     73.16 o 
   9   9   7     2998.04     2775.77     73.56 o 
  10   9   7     1047.08     1050.95     46.75 o 
  11   9   7     1587.04     1637.43     59.23 o 
  12   9   7     3445.13     3322.80     88.35 o 
  13   9   7        4.00       11.26     16.91 o 
  14   9   7      626.45      671.23     54.16 o 
  -4  10   7       44.10       60.06     26.30 o 
  -3  10   7      266.56      222.92     37.79 o 
  -2  10   7      291.65      335.26     54.90 o 
  -1  10   7     1318.02     1393.76    128.12 o 
   0  10   7      308.96      311.52     32.15 o 
   1  10   7      180.19      230.97     27.02 o 
   2  10   7      319.49      329.12     21.14 o 
   3  10   7     6501.33     6856.53    103.22 o 
   4  10   7      122.60      110.68     20.10 o 
   5  10   7      880.30      850.53     59.41 o 
   6  10   7      497.45      577.33     44.76 o 
   7  10   7      301.37      249.74     31.36 o 
   8  10   7     9857.04     9345.93    198.23 o 
   9  10   7     2070.14     1890.22     60.24 o 
  10  10   7     2936.87     2883.19     78.78 o 
  11  10   7     5302.69     5095.79    119.98 o 
  12  10   7      908.14      872.24     48.17 o 
  13  10   7       58.09       33.01     20.57 o 
  14  10   7      178.75      163.73     32.12 o 
  -3  11   7       79.66      137.96     33.39 o 
  -2  11   7      352.40      377.99     73.20 o 
  -1  11   7       11.40       28.67     22.03 o 
   0  11   7       43.31       52.69     21.50 o 
   1  11   7      670.99      665.77     41.83 o 
   2  11   7      660.40      689.86     32.73 o 
   3  11   7      244.34      277.27     23.17 o 
   4  11   7      199.56      248.75     25.93 o 
   5  11   7      503.01      520.99     33.63 o 
   6  11   7     1923.08     1890.88     71.69 o 
   7  11   7     4069.71     3978.00    133.63 o 
   8  11   7      119.61       79.93     24.72 o 
   9  11   7     2001.25     1895.77     61.61 o 
  10  11   7      758.49      722.78     41.48 o 
  11  11   7      925.41      966.76     48.45 o 
  12  11   7      340.13      340.75     34.11 o 
  13  11   7     1284.87     1195.40     57.68 o 
  14  11   7      177.07      162.79     30.00 o 
  -2  12   7      225.75      200.99     36.64 o 
  -1  12   7      192.78      198.37     51.64 o 
   0  12   7      214.71      247.81     68.49 o 
   1  12   7        6.95        6.21     46.79 o 
   2  12   7      522.90      506.83     47.53 o 
   3  12   7      583.73      576.55     35.21 o 
   4  12   7     3356.42     3550.05     89.59 o 
   5  12   7      495.54      464.34     34.89 o 
   6  12   7     1797.75     1863.44     72.84 o 
   7  12   7      221.92      169.07     30.20 o 
   8  12   7       26.90       -2.65     19.79 o 
   9  12   7      534.83      489.69     42.77 o 
  10  12   7       86.19       77.31     22.70 o 
  11  12   7     2303.43     2209.53     72.01 o 
  12  12   7      710.96      641.84     43.71 o 
  13  12   7      859.54      824.96     49.83 o 
  -1  13   7       78.47       70.35     36.17 o 
   0  13   7      211.54      252.66     67.48 o 
   1  13   7      493.89      517.00     53.61 o 
   2  13   7     1215.32     1203.83     71.30 o 
   3  13   7        1.46        0.32     23.49 o 
   4  13   7      330.51      377.83     48.84 o 
   5  13   7     3250.62     3565.68    116.06 o 
   6  13   7      117.32       62.26     29.64 o 
   7  13   7      332.93      301.08     39.01 o 
   8  13   7       39.81       30.00     21.72 o 
   9  13   7     1432.42     1408.35     71.26 o 
  10  13   7     1522.36     1481.23     74.28 o 
  11  13   7      776.99      605.33     58.97 o 
  12  13   7     1599.39     1690.78     66.56 o 
  13  13   7       92.43       92.20     28.52 o 
   1  14   7      557.68      463.54     78.19 o 
   2  14   7     1367.93     1517.68     85.31 o 
   3  14   7      513.30      529.27     97.59 o 
   4  14   7      206.00      238.33     57.85 o 
   5  14   7       66.18       94.38     34.57 o 
   6  14   7      255.53      243.43    116.88 o 
   7  14   7      121.31      151.99     36.95 o 
   8  14   7      665.74      685.28     54.89 o 
   9  14   7     1083.73     1054.14     65.53 o 
  10  14   7      715.56      561.18     53.35 o 
  11  14   7       44.23       30.32     27.92 o 
  12  14   7      234.91      256.63     42.77 o 
   3  15   7       45.29       22.81     42.34 o 
   4  15   7      958.13      968.02    142.33 o 
   5  15   7       38.71       30.29     32.87 o 
   6  15   7     1051.74     1204.90    123.49 o 
   7  15   7      784.12      860.92     73.06 o 
   8  15   7      296.79      335.67     53.71 o 
   9  15   7     1017.04      992.99    102.94 o 
  10  15   7       87.28      140.00     62.24 o 
  11  15   7     1037.43     1032.50     71.90 o 
   5  16   7      601.06      550.32     67.22 o 
   6  16   7       20.85       72.73     51.38 o 
   7  16   7       98.69       55.35     55.80 o 
   8  16   7      167.97      180.24     46.17 o 
   9  16   7     1319.25     1311.47     79.02 o 
  -5 -12   8      143.89       76.89     36.01 o 
  -4 -12   8     2752.65     2627.42    121.12 o 
  -3 -12   8     1157.71     1210.75     83.06 o 
  -2 -12   8     2042.23     1988.84    127.52 o 
  -1 -12   8      136.98      143.72     57.64 o 
   0 -12   8       23.65       44.85     50.97 o 
   1 -12   8       57.46       58.34     57.50 o 
  -6 -11   8        1.97       22.69     44.71 o 
  -5 -11   8      288.70      360.81     62.86 o 
  -4 -11   8      360.77      352.45     50.35 o 
  -3 -11   8      853.62      839.22     68.10 o 
  -2 -11   8       13.49       20.40     26.60 o 
  -1 -11   8     2077.68     1985.07     96.01 o 
   0 -11   8       84.27      167.57     63.27 o 
   1 -11   8      414.52      307.81     76.90 o 
   2 -11   8       22.54       20.58     48.46 o 
   3 -11   8        5.26      -20.02     43.04 o 
  -7 -10   8        6.40       27.19     39.88 o 
  -6 -10   8       56.25      122.94     38.81 o 
  -5 -10   8       43.03       13.29     32.02 o 
  -4 -10   8       15.59       35.68     28.78 o 
  -3 -10   8        9.34      -19.91     24.92 o 
  -2 -10   8     1294.80     1335.88    103.32 o 
  -1 -10   8      243.19      197.58     38.93 o 
   0 -10   8       19.69       36.19     25.36 o 
   1 -10   8       71.51      112.92     55.76 o 
   2 -10   8      334.28      410.16     79.13 o 
   3 -10   8      832.02      833.33    103.46 o 
   4 -10   8      360.14      340.91     81.07 o 
   5 -10   8      756.80      858.08    108.33 o 
  -8  -9   8       25.05       20.37     47.84 o 
  -7  -9   8      104.82       81.67     58.65 o 
  -6  -9   8      255.05      336.57     51.34 o 
  -5  -9   8        1.27       44.95     30.02 o 
  -4  -9   8       17.04       -6.16     24.81 o 
  -3  -9   8       95.96       98.12     60.56 o 
  -2  -9   8      814.07      803.16     61.91 o 
  -1  -9   8      491.34      545.86    163.43 o 
   0  -9   8      256.24      285.41     58.54 o 
   1  -9   8      831.73      749.06     94.01 o 
   2  -9   8      154.11       94.14     50.69 o 
   3  -9   8     2256.77     1972.73    142.40 o 
   4  -9   8      720.90      479.83     85.73 o 
   5  -9   8     2319.66     1998.80    148.80 o 
   6  -9   8      612.03      435.47     80.59 o 
  -8  -8   8      335.97      398.06     79.20 o 
  -7  -8   8      270.62      230.77     66.68 o 
  -6  -8   8       52.88       50.21     54.03 o 
  -5  -8   8      272.56      180.56     39.02 o 
  -4  -8   8        9.31       13.76     23.66 o 
  -3  -8   8      424.73      332.32     99.50 o 
  -2  -8   8      867.07      769.54    111.11 o 
  -1  -8   8      159.37      102.44     30.95 o 
   0  -8   8      536.03      501.20     48.57 o 
   1  -8   8       61.32       40.68     26.18 o 
   2  -8   8     2136.57     2178.82    144.55 o 
   3  -8   8      295.01      314.63     69.32 o 
   4  -8   8     5058.25     5141.72    159.76 o 
   5  -8   8       71.09       60.21     44.22 o 
   6  -8   8     1542.80     1489.85    100.72 o 
   7  -8   8        0.13       55.28     29.60 o 
  -9  -7   8      656.59      575.85     96.30 o 
  -8  -7   8      702.66      793.76     99.15 o 
  -7  -7   8      373.17      286.26     69.88 o 
  -6  -7   8     1236.21     1389.65     83.57 o 
  -5  -7   8      756.87      766.96     62.08 o 
  -4  -7   8     2193.34     2308.34    100.70 o 
  -3  -7   8      716.35      842.13     88.03 o 
  -2  -7   8     4634.80     4702.54    174.66 o 
  -1  -7   8        5.86      -28.12     18.75 o 
   0  -7   8      260.26      294.17     39.64 o 
   1  -7   8     1551.06     1564.65     91.50 o 
   2  -7   8     1303.00     1287.17     67.83 o 
   3  -7   8      890.81     1042.53     73.11 o 
   4  -7   8      162.13      189.99     44.81 o 
   5  -7   8     1129.91     1269.31     69.66 o 
   6  -7   8      537.74      604.23     40.91 o 
   7  -7   8      512.48      516.48     55.05 o 
   8  -7   8        4.25      -32.61     25.06 o 
  -9  -6   8        2.15       26.28     51.31 o 
  -8  -6   8       37.97       70.85     53.96 o 
  -7  -6   8     1149.02     1232.85    112.85 o 
  -6  -6   8     4433.68     4753.61    220.55 o 
  -5  -6   8      485.99      584.35     55.75 o 
  -4  -6   8     2263.22     2483.23    171.50 o 
  -3  -6   8     4519.22     4903.03    224.31 o 
  -2  -6   8      470.76      602.90     51.61 o 
  -1  -6   8      271.93      289.85     39.17 o 
   0  -6   8       90.87       83.45     26.61 o 
   1  -6   8      675.23      817.03     55.31 o 
   2  -6   8       87.83       79.55     19.67 o 
   3  -6   8       70.99       99.24     20.18 o 
   4  -6   8      179.81      146.10     28.30 o 
   5  -6   8      134.40      111.39     27.84 o 
   6  -6   8      706.84      648.07     39.77 o 
   7  -6   8       20.84        9.93     19.20 o 
   8  -6   8       27.05       29.47     26.65 o 
   9  -6   8      111.27      100.53     37.65 o 
  -9  -5   8      256.23      171.25     67.17 o 
  -8  -5   8      486.04      427.75     78.29 o 
  -6  -5   8       70.33      129.12     49.44 o 
  -5  -5   8     1905.63     1934.73     88.10 o 
  -4  -5   8       48.21       23.02     24.43 o 
  -3  -5   8      150.35      169.61     34.18 o 
  -2  -5   8     2358.00     2478.97     71.69 o 
  -1  -5   8      177.73      107.29     29.80 o 
   0  -5   8      691.64      582.15     38.81 o 
   1  -5   8       37.86       48.20     21.03 o 
   2  -5   8      271.85      300.95     29.87 o 
   3  -5   8       10.63       27.19     39.22 o 
   4  -5   8     1580.94     1539.45     67.02 o 
   5  -5   8       64.53       78.37     22.93 o 
   6  -5   8      224.63      227.78     33.07 o 
   7  -5   8       11.47       22.96     17.78 o 
   8  -5   8        8.87       18.18     23.87 o 
   9  -5   8       79.17      112.71     35.32 o 
  10  -5   8      152.41       81.06     33.93 o 
  -9  -4   8      165.39      261.88     50.60 o 
  -8  -4   8     1137.30     1198.51     78.64 o 
  -7  -4   8        8.66      -33.86     22.57 o 
  -6  -4   8      901.34     1089.49     65.85 o 
  -5  -4   8     1523.24     1598.23     97.48 o 
  -4  -4   8     1064.89     1008.00     72.37 o 
  -3  -4   8     1612.04     1665.81     58.70 o 
  -2  -4   8     1756.76     1639.96     55.77 o 
  -1  -4   8      424.53      418.21     28.67 o 
   0  -4   8      407.28      393.61     32.37 o 
   1  -4   8      411.43      531.63     64.04 o 
   2  -4   8      599.28      652.48     41.06 o 
   3  -4   8     2712.78     2730.82     87.25 o 
   4  -4   8      353.02      306.87     30.36 o 
   5  -4   8       80.70       69.66     21.24 o 
   6  -4   8       58.24       52.48     21.71 o 
   7  -4   8      390.05      440.50     40.82 o 
   8  -4   8      726.68      729.76     42.93 o 
   9  -4   8        4.63       57.89     25.56 o 
  10  -4   8      364.13      356.40     45.57 o 
  -9  -3   8       37.35       50.73     28.79 o 
  -8  -3   8       25.39       49.95     31.43 o 
  -7  -3   8      357.96      295.52     65.39 o 
  -6  -3   8       35.08        1.42     23.63 o 
  -5  -3   8      514.91      570.84     88.55 o 
  -4  -3   8      845.32      795.06     47.23 o 
  -3  -3   8     1315.97     1324.97     52.08 o 
  -2  -3   8       39.23       17.79     14.44 o 
  -1  -3   8       11.90       23.30     16.59 o 
   0  -3   8      461.79      455.08     33.92 o 
   1  -3   8      159.31      100.98     19.58 o 
   2  -3   8     3472.76     3463.61     95.84 o 
   3  -3   8     5596.13     5312.69    135.80 o 
   4  -3   8     3780.58     3876.89    172.37 o 
   5  -3   8      610.29      588.79     59.10 o 
   6  -3   8      464.83      478.86     36.82 o 
   7  -3   8     1401.40     1461.11     65.05 o 
   8  -3   8     2809.09     2637.31     77.09 o 
   9  -3   8     1615.18     1611.02     61.27 o 
  10  -3   8       18.05       48.87     26.93 o 
  11  -3   8       89.27      133.29     36.69 o 
  -9  -2   8      212.99      267.93     83.68 o 
  -8  -2   8     1008.89     1012.79     98.53 o 
  -7  -2   8     1509.40     1594.87     83.03 o 
  -6  -2   8     5770.52     5855.20    169.70 o 
  -5  -2   8      458.38      481.46     45.80 o 
  -4  -2   8     3967.29     4319.10    131.04 o 
  -3  -2   8      801.03      868.47     41.84 o 
  -2  -2   8      165.93      227.37     28.96 o 
  -1  -2   8      367.48      337.11     30.21 o 
   0  -2   8      240.25      242.73     26.05 o 
   1  -2   8      285.80      263.13     26.92 o 
   2  -2   8      610.05      582.43     47.66 o 
   3  -2   8     9026.05     8542.86    195.16 o 
   4  -2   8     1435.13     1383.62     52.30 o 
   5  -2   8      355.90      330.29     34.56 o 
   6  -2   8     1997.29     2010.24     58.82 o 
   7  -2   8     4119.85     4189.23     99.23 o 
   8  -2   8      190.45      227.66     25.39 o 
   9  -2   8        1.71       -7.17     15.59 o 
  10  -2   8      939.33      964.22     49.73 o 
  11  -2   8       36.27       37.93     21.70 o 
  12  -2   8       73.73       83.55     29.40 o 
  -9  -1   8      166.83      193.77     40.43 o 
  -8  -1   8     1000.83     1040.80     67.14 o 
  -7  -1   8     1297.53     1214.30     56.00 o 
  -6  -1   8      569.05      535.41     39.30 o 
  -5  -1   8     3660.37     3478.15     92.82 o 
  -4  -1   8     3593.09     3588.91    116.93 o 
  -3  -1   8     4502.99     4482.52    104.99 o 
  -2  -1   8    13648.40    13376.02    371.89 o 
  -1  -1   8     2490.55     2367.05    156.97 o 
   0  -1   8      121.90       80.88     21.73 o 
   1  -1   8     1757.93     1617.26     61.34 o 
   2  -1   8     3048.16     2972.68    133.39 o 
   3  -1   8     1225.48     1057.33     32.72 o 
   4  -1   8     2473.63     2392.24    108.43 o 
   5  -1   8     2140.46     2250.25     71.14 o 
   6  -1   8     3073.25     3150.01     93.72 o 
   7  -1   8     1302.47     1265.18     46.70 o 
   8  -1   8      538.35      581.41     34.26 o 
   9  -1   8        8.09       17.77     17.09 o 
  10  -1   8      114.75      111.95     24.56 o 
  11  -1   8       49.67       48.79     34.83 o 
  12  -1   8        3.39      -30.64     20.43 o 
  -8   0   8       79.38      170.54     50.69 o 
  -7   0   8      295.82      238.80     39.65 o 
  -6   0   8       17.11       14.41     19.53 o 
  -5   0   8     4238.33     4005.96    102.42 o 
  -4   0   8     1605.38     1660.10     80.81 o 
  -3   0   8    10918.76    10679.07    243.08 o 
  -2   0   8     3624.79     3844.80    110.75 o 
  -1   0   8       80.25      105.68     26.21 o 
   0   0   8     1216.73     1227.34     87.16 o 
   1   0   8       14.44       37.41     14.96 o 
   2   0   8     6892.52     6739.16    235.57 o 
   3   0   8     2155.94     2107.37     71.52 o 
   4   0   8     4327.10     4321.24    133.67 o 
   5   0   8       90.59       82.56     17.38 o 
   6   0   8     1540.68     1588.82     47.78 o 
   7   0   8       21.02        6.75     10.49 o 
   8   0   8      242.41      268.10     20.99 o 
   9   0   8      390.24      368.35     30.17 o 
  10   0   8        5.79       -8.79     17.16 o 
  11   0   8      734.16      791.32     47.71 o 
  12   0   8        4.90      -16.70     21.78 o 
  13   0   8       96.56       88.38     30.47 o 
  -8   1   8      156.41      233.23     93.00 o 
  -7   1   8      501.36      526.90     51.90 o 
  -6   1   8      870.01      925.05     59.57 o 
  -5   1   8      695.18      739.88     42.48 o 
  -4   1   8     1837.26     1753.15     50.33 o 
  -3   1   8      805.64      825.71     36.14 o 
  -2   1   8      185.23      250.01     22.46 o 
  -1   1   8      155.30      181.15     18.83 o 
   0   1   8       91.67       72.06     17.77 o 
   1   1   8    17452.30    17299.37    361.41 o 
   2   1   8      194.91      163.29     21.99 o 
   3   1   8    12186.97    11757.48    257.65 o 
   4   1   8      176.84      147.56     12.39 o 
   5   1   8      929.91      941.76     32.39 o 
   6   1   8       21.58       19.38     10.80 o 
   7   1   8       14.77       12.42     11.47 o 
   8   1   8      230.65      231.74     19.90 o 
   9   1   8      575.19      583.22     34.12 o 
  10   1   8      324.04      336.30     32.44 o 
  11   1   8      358.89      375.21     36.10 o 
  12   1   8       20.20       11.92     22.07 o 
  13   1   8      160.63      157.68     34.50 o 
  -8   2   8      481.50      587.55    117.26 o 
  -7   2   8     1191.91     1104.84    146.19 o 
  -6   2   8     2040.04     2092.55     92.47 o 
  -5   2   8     2885.54     2657.66     83.41 o 
  -4   2   8      420.56      383.32     25.81 o 
  -3   2   8      203.95      198.19     22.10 o 
  -2   2   8     4104.23     3879.72    142.15 o 
  -1   2   8     1472.72     1404.50     37.16 o 
   0   2   8     3177.34     3140.91     74.39 o 
   1   2   8     1742.69     1757.81     63.36 o 
   2   2   8    24253.87    23088.61    470.04 o 
   3   2   8      277.63      298.67     27.84 o 
   4   2   8     4319.19     4030.20     72.35 o 
   5   2   8     4371.56     4286.13    168.30 o 
   6   2   8      206.49      193.71     22.68 o 
   7   2   8      120.65      108.04     15.95 o 
   8   2   8      611.21      550.63     27.50 o 
   9   2   8     4248.87     4482.80     90.76 o 
  10   2   8      111.41      175.77     21.15 o 
  11   2   8      617.42      619.06     52.06 o 
  12   2   8      161.88      191.48     36.82 o 
  13   2   8     1972.16     1971.74     78.29 o 
  -7   3   8      771.72      798.89     63.50 o 
  -6   3   8       73.62       43.96     32.16 o 
  -5   3   8      511.78      554.48     45.07 o 
  -4   3   8      943.38     1001.96     44.99 o 
  -3   3   8        2.37        8.90     24.79 o 
  -2   3   8     2669.28     2700.30     71.25 o 
  -1   3   8     5866.85     5916.63    125.51 o 
   0   3   8      371.16      376.75     19.04 o 
   1   3   8     2404.79     2356.81     49.62 o 
   2   3   8     4638.87     4558.48     95.03 o 
   3   3   8    12742.49    12693.65    228.76 o 
   4   3   8    43720.70    41593.50    576.36 o 
   5   3   8    17705.73    16982.45    253.51 o 
   6   3   8     1908.62     1808.07     57.07 o 
   7   3   8      150.31      190.05     22.44 o 
   8   3   8     8751.83     8636.76    205.25 o 
   9   3   8     4609.66     4650.48     93.29 o 
  10   3   8      780.52      743.21     35.17 o 
  11   3   8      113.07      122.04     20.55 o 
  12   3   8     1422.42     1448.23     62.97 o 
  13   3   8       19.34       24.01     24.97 o 
  14   3   8      514.11      570.95     49.30 o 
  -7   4   8       93.32      135.27     39.26 o 
  -6   4   8      320.47      334.51     35.43 o 
  -5   4   8     3528.69     3391.52    101.87 o 
  -4   4   8      120.46       86.58     20.93 o 
  -3   4   8     1954.23     2033.37     65.01 o 
  -2   4   8      521.41      529.05     31.59 o 
  -1   4   8     2020.77     2047.57     59.28 o 
   0   4   8      515.37      557.40     24.45 o 
   1   4   8      479.99      512.47     25.24 o 
   2   4   8      416.53      440.15     16.92 o 
   3   4   8    33582.71    32538.55    405.27 o 
   4   4   8     1246.97     1148.84     60.33 o 
   5   4   8     7187.94     6742.17    117.77 o 
   6   4   8     3569.12     3644.96     89.56 o 
   7   4   8       41.02       65.81     17.37 o 
   8   4   8    14666.51    14007.88    257.15 o 
   9   4   8        8.10       -2.50     12.89 o 
  10   4   8     2003.83     2056.53     60.29 o 
  11   4   8      551.21      578.57     30.49 o 
  12   4   8      535.49      615.03     41.91 o 
  13   4   8      451.53      546.56     57.81 o 
  14   4   8        9.33       14.30     24.82 o 
  -7   5   8      664.59      702.52     67.82 o 
  -6   5   8      844.43      843.30    105.37 o 
  -5   5   8      363.12      355.14     34.87 o 
  -4   5   8     4234.79     4164.50    108.19 o 
  -3   5   8        2.47        4.39     14.84 o 
  -2   5   8      448.52      473.64     32.08 o 
  -1   5   8     2123.14     1926.42     71.50 o 
   0   5   8      157.91      147.76     13.90 o 
   1   5   8     1364.69     1332.76     34.07 o 
   2   5   8      179.69      160.47     18.08 o 
   3   5   8     4372.22     4217.69     74.70 o 
   4   5   8      758.39      783.17     31.56 o 
   5   5   8      182.95      143.28     16.65 o 
   6   5   8      364.90      397.02     29.16 o 
   7   5   8     5108.27     4696.83    110.25 o 
   8   5   8       17.39       30.95     16.58 o 
   9   5   8    11198.99    10921.19    191.49 o 
  10   5   8     1264.98     1325.33     48.53 o 
  11   5   8     2932.56     2963.70     83.18 o 
  12   5   8      458.30      487.86     32.53 o 
  13   5   8     1255.89     1122.98     69.31 o 
  14   5   8       13.76       25.04     22.98 o 
  -6   6   8       30.53       41.74     23.81 o 
  -5   6   8      104.85      149.80     35.95 o 
  -4   6   8      134.13      131.30     25.84 o 
  -3   6   8      346.10      355.24     32.70 o 
  -2   6   8      108.78       99.12     21.23 o 
  -1   6   8       12.30      -13.13     13.16 o 
   0   6   8     4874.61     4748.13    194.16 o 
   1   6   8     1687.86     1694.19     43.72 o 
   2   6   8      479.05      501.15     20.16 o 
   3   6   8     1908.88     1797.96     37.72 o 
   4   6   8      264.33      271.85     27.24 o 
   5   6   8     6756.86     6484.23    117.27 o 
   6   6   8     1195.26     1134.12     39.52 o 
   7   6   8      102.39      111.38     20.85 o 
   8   6   8     7188.55     7000.23    151.76 o 
   9   6   8     1253.37     1302.15     48.65 o 
  10   6   8     3881.08     3809.18     89.29 o 
  11   6   8     2193.05     2217.21     66.22 o 
  12   6   8     4719.02     4618.59    105.86 o 
  13   6   8      386.69      380.74     31.09 o 
  14   6   8      115.08       78.63     28.65 o 
  -5   7   8      510.79      543.52     66.75 o 
  -4   7   8        4.36       -2.06     19.26 o 
  -3   7   8      916.81      897.57     49.25 o 
  -2   7   8     1195.10     1153.37     59.56 o 
  -1   7   8      843.07      855.16     43.28 o 
   0   7   8       62.18       30.12     17.01 o 
   1   7   8      650.82      714.65     25.52 o 
   2   7   8    18143.34    18480.89    225.13 o 
   3   7   8      583.90      677.24     24.10 o 
   4   7   8    16394.13    16080.16    282.83 o 
   5   7   8     3333.75     3408.47     64.39 o 
   6   7   8      535.30      502.70     28.04 o 
   7   7   8      377.24      367.83     50.91 o 
   8   7   8      812.85      757.77     88.29 o 
   9   7   8      158.68      157.27     47.42 o 
  10   7   8     6667.78     6446.54    127.97 o 
  11   7   8       65.69       88.01     21.40 o 
  12   7   8     3248.89     3285.46     86.53 o 
  13   7   8       29.20       16.33     17.64 o 
  14   7   8        0.93       17.59     18.54 o 
  -5   8   8      872.98      933.22     58.54 o 
  -4   8   8       18.56       28.71     23.03 o 
  -3   8   8      306.94      344.67     47.61 o 
  -2   8   8      364.77      405.42     40.42 o 
  -1   8   8     3611.79     3961.34    104.36 o 
   0   8   8     2833.56     2966.68    100.99 o 
   1   8   8     6154.56     6102.14    113.78 o 
   2   8   8     1348.54     1412.34     36.53 o 
   3   8   8    20984.67    21443.37    259.59 o 
   4   8   8        0.21        0.21     11.30 o 
   5   8   8     1845.68     1848.98     45.05 o 
   6   8   8      356.18      358.21     26.00 o 
   7   8   8       10.02        3.37     15.30 o 
   8   8   8       44.71       56.50     19.12 o 
   9   8   8     1856.14     1861.12     69.49 o 
  10   8   8       11.76        8.72     15.67 o 
  11   8   8     2625.06     2603.10     79.04 o 
  12   8   8      466.04      490.62     37.62 o 
  13   8   8      102.07      187.69     30.84 o 
  14   8   8     1513.64     1576.96     55.96 o 
  -4   9   8       31.12        0.95     23.02 o 
  -3   9   8       11.81       36.86     23.06 o 
  -2   9   8      962.11      922.85     51.96 o 
  -1   9   8     1658.57     1693.00     66.76 o 
   0   9   8      266.73      275.17     30.49 o 
   1   9   8      830.38      848.66     44.60 o 
   2   9   8     1831.90     1904.44     45.00 o 
   3   9   8       29.14       20.43     11.12 o 
   4   9   8       64.83       46.60     13.59 o 
   5   9   8     2439.84     2427.28     64.60 o 
   6   9   8       97.08      115.19     26.49 o 
   7   9   8     1835.51     1813.93     83.19 o 
   8   9   8      612.54      688.11     62.89 o 
   9   9   8      207.82      212.09     45.79 o 
  10   9   8      277.37      256.30     26.97 o 
  11   9   8      543.06      544.00     37.56 o 
  12   9   8       10.59       49.79     19.39 o 
  13   9   8     2167.38     2163.20     72.54 o 
  14   9   8       34.89        8.20     18.82 o 
  -3  10   8      160.35      106.51     30.68 o 
  -2  10   8      533.47      569.01     70.74 o 
  -1  10   8       70.61      116.69     27.52 o 
   0  10   8      196.02      243.05     31.65 o 
   1  10   8     1987.11     2286.96    106.14 o 
   2  10   8       34.15       10.09     12.07 o 
   3  10   8      298.67      321.80     21.17 o 
   4  10   8      556.40      542.62     28.70 o 
   5  10   8       44.68       13.04     14.55 o 
   6  10   8     3597.55     3545.36    100.70 o 
   7  10   8       63.24       55.73     29.38 o 
   8  10   8       30.87       44.12     21.08 o 
   9  10   8     4134.52     3919.63    112.20 o 
  10  10   8       17.76       -2.77     16.50 o 
  11  10   8     1385.39     1391.29     55.87 o 
  12  10   8      570.46      538.17     39.74 o 
  13  10   8      106.51      121.64     26.02 o 
  14  10   8       59.42       69.76     26.05 o 
  -2  11   8        6.52        3.44     26.47 o 
  -1  11   8      296.71      375.51     39.83 o 
   0  11   8      687.24      689.69     46.47 o 
   1  11   8       56.45       39.20     19.91 o 
   2  11   8       43.46       28.96     18.94 o 
   3  11   8        2.81       19.67     13.87 o 
   4  11   8      803.58      742.83     38.46 o 
   5  11   8      953.82     1086.92     46.52 o 
   6  11   8     1497.69     1560.82     64.30 o 
   7  11   8       64.15       69.83     25.71 o 
   8  11   8     4936.37     4751.90    195.52 o 
   9  11   8        5.52       -2.22     18.41 o 
  10  11   8    12363.57    12066.93    212.89 o 
  11  11   8      300.61      353.60     34.87 o 
  12  11   8     1319.98     1166.26     83.09 o 
  13  11   8        1.31      -27.78     18.54 o 
  14  11   8       92.05       26.74     24.62 o 
  -1  12   8       92.82      110.37     30.94 o 
   0  12   8      341.23      388.45     40.35 o 
   1  12   8      689.98      757.06     61.87 o 
   2  12   8      390.24      344.71     44.07 o 
   3  12   8       93.25       91.36     23.67 o 
   4  12   8      525.31      552.99     36.47 o 
   5  12   8      912.93      996.58     46.82 o 
   6  12   8      123.46      136.31     28.02 o 
   7  12   8      766.51      824.64     71.14 o 
   8  12   8      170.53      167.78     31.68 o 
   9  12   8     4481.49     4313.92    125.36 o 
  10  12   8      172.88      186.50     28.28 o 
  11  12   8       83.54       95.78     35.98 o 
  12  12   8      132.25       57.76     23.06 o 
  13  12   8      141.58      133.86     31.03 o 
   0  13   8        2.86       -5.02     27.97 o 
   1  13   8        2.55       -2.64     28.38 o 
   2  13   8      424.44      482.78     51.97 o 
   3  13   8      554.27      504.89     78.64 o 
   4  13   8     1216.22     1291.43     79.16 o 
   5  13   8      341.52      388.68     34.99 o 
   6  13   8      975.27      985.45     58.57 o 
   7  13   8        7.14       -8.79     20.69 o 
   8  13   8     2132.05     2077.67     84.18 o 
   9  13   8       50.10       25.04     29.28 o 
  10  13   8       25.68       -8.06     31.50 o 
  11  13   8      659.58      664.65     46.12 o 
  12  13   8      135.96      146.71     28.26 o 
  13  13   8      163.09      154.58     29.57 o 
   2  14   8      291.87      351.31    156.13 o 
   3  14   8      965.63     1011.41    117.51 o 
   4  14   8      203.02      253.94     37.89 o 
   5  14   8       11.33        5.88     21.69 o 
   6  14   8       19.44       50.23     24.92 o 
   7  14   8     1366.25     1524.77     75.28 o 
   8  14   8      131.72      120.31     32.67 o 
   9  14   8      150.29      175.07     64.41 o 
  10  14   8      409.01      349.16     45.22 o 
  11  14   8       74.09      121.33     34.93 o 
  12  14   8       27.02       39.21     27.39 o 
   3  15   8        0.92       -2.16     41.86 o 
   4  15   8       19.45        4.59     39.98 o 
   5  15   8       39.54       54.50     28.36 o 
   6  15   8      830.32      819.71    128.60 o 
   7  15   8       55.32       68.23     32.57 o 
   8  15   8      153.85      147.25     35.18 o 
   9  15   8       71.20       84.80     32.59 o 
  10  15   8       20.88      -11.56     24.64 o 
  11  15   8       81.67       84.32     55.42 o 
   7  16   8       83.15       63.19     39.52 o 
   8  16   8      460.20      408.80     51.18 o 
  -2 -12   9      251.61      233.93     45.29 o 
  -1 -12   9      252.21      209.77     76.62 o 
  -5 -11   9     1419.15     1407.02     94.67 o 
  -4 -11   9       16.09       37.56     34.94 o 
  -3 -11   9     1042.57     1005.49     77.51 o 
  -2 -11   9        5.17      -22.01     26.88 o 
  -1 -11   9       27.84       99.46     36.01 o 
   0 -11   9      304.59      207.97     70.57 o 
   1 -11   9       49.93       46.31     57.15 o 
   2 -11   9      278.77      306.77     81.77 o 
  -6 -10   9      535.59      469.69     62.63 o 
  -5 -10   9       84.57       81.41     39.22 o 
  -4 -10   9      946.84     1038.91    116.74 o 
  -3 -10   9      325.20      216.67     43.53 o 
  -2 -10   9      406.95      425.90     88.86 o 
  -1 -10   9      122.43       99.37     35.56 o 
   0 -10   9      466.54      410.17     51.55 o 
   1 -10   9      218.90      151.09     57.71 o 
   2 -10   9      345.53      369.28     80.93 o 
   3 -10   9      579.44      684.39     98.80 o 
   4 -10   9      117.00       69.67     58.48 o 
  -7  -9   9      416.39      400.98     85.11 o 
  -6  -9   9       59.94       18.02     31.51 o 
  -5  -9   9      870.59      935.54     75.50 o 
  -4  -9   9      800.01      868.23     70.45 o 
  -3  -9   9       27.21       13.76     24.64 o 
  -2  -9   9      220.37      192.94     40.83 o 
  -1  -9   9     1065.50     1004.53     70.87 o 
   0  -9   9      595.52      569.70     54.90 o 
   1  -9   9     1055.33     1034.62     68.37 o 
   2  -9   9      561.43      535.67     88.10 o 
   3  -9   9        1.24      -16.62     39.98 o 
   4  -9   9      108.40       45.13     52.01 o 
   5  -9   9        0.64      -58.68     44.15 o 
   6  -9   9      750.99      709.01    103.60 o 
  -7  -8   9      129.90       66.19     56.74 o 
  -6  -8   9      254.34      238.74     71.23 o 
  -5  -8   9       40.69       70.77     43.46 o 
  -4  -8   9        1.04       -2.87     25.50 o 
  -3  -8   9      320.70      309.24     45.60 o 
  -2  -8   9       70.85       73.95     32.26 o 
  -1  -8   9       33.19       42.97     25.97 o 
   0  -8   9     1081.30     1320.97     91.78 o 
   1  -8   9      621.96      600.26     54.47 o 
   2  -8   9     2380.02     2499.08    161.03 o 
   3  -8   9       19.28       12.24     39.70 o 
   4  -8   9      303.52      341.54     74.68 o 
   5  -8   9      868.41      964.18    110.28 o 
   6  -8   9       20.83       27.67     52.08 o 
   7  -8   9      314.25      396.46     82.12 o 
  -8  -7   9      188.11      282.16     77.80 o 
  -7  -7   9     1499.37     1512.57    131.97 o 
  -6  -7   9     1463.47     1552.34    129.61 o 
  -5  -7   9      355.60      418.36     53.16 o 
  -4  -7   9     1094.04     1154.89     75.07 o 
  -3  -7   9       96.52       70.24     32.92 o 
  -2  -7   9      312.14      341.96     46.93 o 
  -1  -7   9        6.29      -15.34     21.51 o 
   0  -7   9       13.20       22.97     24.99 o 
   1  -7   9      253.75      262.73     39.24 o 
   2  -7   9        1.03       36.39     25.60 o 
   3  -7   9     2080.41     2357.72    153.11 o 
   4  -7   9       19.39      -19.33     34.97 o 
   5  -7   9      163.40      123.63     54.03 o 
   6  -7   9        1.19        7.58     45.96 o 
   7  -7   9        1.06       57.64     52.15 o 
   8  -7   9        2.52       37.76     51.73 o 
  -8  -6   9      247.24      325.40     81.98 o 
  -7  -6   9      580.67      572.10     88.65 o 
  -6  -6   9      287.36      210.12     60.01 o 
  -5  -6   9     5777.92     5767.31    180.36 o 
  -4  -6   9      194.43      254.28     50.10 o 
  -3  -6   9     5718.48     6009.57    180.74 o 
  -2  -6   9        1.72      -23.08     20.06 o 
  -1  -6   9     3486.04     3792.75    130.32 o 
   0  -6   9       85.41       46.39     27.60 o 
   1  -6   9      309.11      307.85     40.89 o 
   2  -6   9      390.42      411.69     44.50 o 
   3  -6   9       61.99      100.85     29.82 o 
   4  -6   9      419.54      336.39     65.15 o 
   5  -6   9      315.72      263.59     58.82 o 
   6  -6   9      125.86      106.66     50.62 o 
   7  -6   9       53.14       44.11     37.41 o 
   8  -6   9       38.46       47.99     31.14 o 
   9  -6   9       39.99      -12.86     45.13 o 
  -8  -5   9      397.49      437.77     88.03 o 
  -7  -5   9      146.37      155.26     57.43 o 
  -5  -5   9      732.03      711.37     88.44 o 
  -4  -5   9    10764.13    10132.93    374.49 o 
  -3  -5   9      322.61      369.11     55.62 o 
  -2  -5   9     5760.65     5817.78    244.68 o 
  -1  -5   9      175.80      189.10     24.27 o 
   0  -5   9        3.79       32.27     15.84 o 
   1  -5   9        0.86       11.06     30.11 o 
   2  -5   9      430.86      436.58     65.36 o 
   3  -5   9     2195.38     2267.96    136.49 o 
   4  -5   9      492.27      519.74     72.03 o 
   5  -5   9     2197.23     2234.72    139.83 o 
   6  -5   9      247.90      241.55     61.12 o 
   7  -5   9       47.19       60.84     42.00 o 
   8  -5   9     1300.84     1371.44     95.22 o 
   9  -5   9       58.93        8.83     35.81 o 
  -8  -4   9      466.97      510.84     89.69 o 
  -7  -4   9      315.00      259.35     68.00 o 
  -6  -4   9     2035.38     2275.81    128.49 o 
  -5  -4   9     7318.38     7966.32    209.73 o 
  -4  -4   9      833.57      974.30     49.90 o 
  -3  -4   9     2418.74     2602.46     79.05 o 
  -2  -4   9       62.56       55.33     19.11 o 
  -1  -4   9      422.78      424.68     47.80 o 
   0  -4   9     1350.64     1432.56     68.70 o 
   1  -4   9      491.74      580.58     49.99 o 
   2  -4   9     1948.68     2327.54    135.24 o 
   3  -4   9      261.40      253.02     54.58 o 
   4  -4   9     3229.79     3014.93    156.51 o 
   5  -4   9      243.70      168.47     47.00 o 
   6  -4   9     1366.07     1386.65    103.32 o 
   7  -4   9     1065.47      942.77     90.95 o 
   8  -4   9      145.03       97.48     44.08 o 
   9  -4   9       52.08       13.03     40.26 o 
  10  -4   9        7.99       23.22     42.55 o 
  -8  -3   9       86.03       55.15     36.28 o 
  -7  -3   9     1755.79     1736.88     89.64 o 
  -6  -3   9      782.40      870.46     61.97 o 
  -5  -3   9      438.66      416.95     45.05 o 
  -4  -3   9      589.54      604.25     68.21 o 
  -3  -3   9      697.67      732.74     41.95 o 
  -2  -3   9       40.41       54.74     17.56 o 
  -1  -3   9     2109.77     2348.53     96.02 o 
   0  -3   9     7329.55     7338.88    378.73 o 
   1  -3   9       81.17       40.62     18.81 o 
   2  -3   9     9186.23     8842.58    317.27 o 
   3  -3   9     1517.78     1481.91    100.89 o 
   4  -3   9     3044.08     3256.75    158.18 o 
   5  -3   9     5134.23     4684.64    203.86 o 
   6  -3   9      180.11      185.58     47.98 o 
   7  -3   9     2023.89     2226.45    132.66 o 
   8  -3   9        2.95      -25.17     32.61 o 
   9  -3   9        0.46       -6.71     52.77 o 
  10  -3   9      249.08      177.93     57.15 o 
  11  -3   9      249.87      328.46     69.88 o 
  -8  -2   9       57.56       10.37     36.89 o 
  -7  -2   9      277.90      181.73     43.03 o 
  -6  -2   9      345.96      383.54     49.02 o 
  -5  -2   9      149.12       83.84     59.07 o 
  -4  -2   9      466.32      479.26     45.57 o 
  -3  -2   9      267.07      266.83     35.13 o 
  -2  -2   9      225.14      320.37     57.88 o 
  -1  -2   9       22.99       15.66     15.30 o 
   0  -2   9       31.40       30.16     16.49 o 
   1  -2   9     6233.02     6307.43    161.32 o 
   2  -2   9     1842.52     1771.23     87.16 o 
   3  -2   9    17233.96    17510.57    549.57 o 
   4  -2   9        6.49       45.89     27.26 o 
   5  -2   9     8928.12     8467.18    305.24 o 
   6  -2   9      581.26      604.01     69.60 o 
   7  -2   9      414.78      508.44     54.37 o 
   8  -2   9       25.28       41.85     23.11 o 
   9  -2   9      315.47      341.07     31.81 o 
  10  -2   9      260.97      331.33     34.29 o 
  11  -2   9       58.51       48.91     23.90 o 
  -8  -1   9       39.12       31.98     52.22 o 
  -7  -1   9     1227.45     1112.59     73.86 o 
  -6  -1   9      816.62      870.35     65.51 o 
  -5  -1   9     2140.22     2310.53    158.46 o 
  -4  -1   9     1354.78     1365.32     70.85 o 
  -3  -1   9       13.07       -3.65     18.36 o 
  -2  -1   9       71.22       68.44     22.71 o 
  -1  -1   9       99.17      101.54     32.23 o 
   0  -1   9     2495.82     2519.44     85.25 o 
   1  -1   9      183.88      177.04     25.02 o 
   2  -1   9     5993.24     5990.58    153.51 o 
   3  -1   9      613.21      587.96     39.49 o 
   4  -1   9     5675.15     5424.72    213.46 o 
   5  -1   9      245.51      263.24     48.60 o 
   6  -1   9      897.21      869.97     74.68 o 
   7  -1   9        0.39       -0.85     18.20 o 
   8  -1   9      443.76      479.36     32.45 o 
   9  -1   9     3020.85     3115.54     87.19 o 
  10  -1   9       30.05       55.18     21.31 o 
  11  -1   9     2413.43     2472.75     83.51 o 
  12  -1   9      272.47      402.19     44.21 o 
  -8   0   9       50.08       81.49     39.18 o 
  -7   0   9      344.00      312.91     78.08 o 
  -6   0   9     2973.44     2995.62     92.05 o 
  -5   0   9      686.05      642.20     42.97 o 
  -4   0   9     1715.52     1755.26     87.98 o 
  -3   0   9      163.47      238.56     48.18 o 
  -2   0   9      336.69      424.83     36.97 o 
  -1   0   9       46.27       40.18     19.34 o 
   0   0   9     4606.82     4299.60    227.78 o 
   1   0   9     2188.35     2017.88    155.37 o 
   2   0   9     4789.30     4718.80    306.21 o 
   3   0   9      323.87      265.46     42.03 o 
   4   0   9       54.81       75.51     29.83 o 
   5   0   9      217.74      207.62     41.51 o 
   6   0   9      171.77      203.45     44.01 o 
   7   0   9       53.32       33.28     16.27 o 
   8   0   9       50.59       50.14     14.13 o 
   9   0   9       18.62        2.34     34.12 o 
  10   0   9     3204.36     3482.41     95.59 o 
  11   0   9      676.08      563.55     47.62 o 
  12   0   9     2033.86     2008.96     76.80 o 
  -8   1   9       42.70       24.47     34.08 o 
  -7   1   9      879.56      835.67     63.90 o 
  -6   1   9      278.40      261.91     54.72 o 
  -5   1   9     1228.29     1316.39     95.18 o 
  -4   1   9      435.73      440.43     35.37 o 
  -3   1   9     1454.21     1458.24     66.55 o 
  -2   1   9       35.81       79.80     23.25 o 
  -1   1   9     4373.10     4519.84    125.88 o 
   0   1   9      296.85      237.92     27.15 o 
   1   1   9     1840.53     1737.05     65.60 o 
   2   1   9     2535.24     2396.19     95.99 o 
   3   1   9     1286.74     1379.05     58.44 o 
   4   1   9     1752.17     1658.74     64.63 o 
   5   1   9        6.69       -7.02     19.40 o 
   6   1   9      157.51      133.15     42.41 o 
   7   1   9      843.72      841.21     41.27 o 
   8   1   9       20.20       10.01     11.81 o 
   9   1   9       43.96       44.43     14.78 o 
  10   1   9     2026.29     2119.02     69.67 o 
  11   1   9     1231.98     1314.92     60.61 o 
  12   1   9     2329.39     2436.26     83.92 o 
  13   1   9     1203.80     1453.27     69.10 o 
  -7   2   9       67.87       36.16     43.91 o 
  -6   2   9      265.86      284.23     43.44 o 
  -5   2   9      310.02      324.91     68.63 o 
  -4   2   9      517.79      497.08     37.93 o 
  -3   2   9      302.68      208.60     33.05 o 
  -2   2   9     1032.10      919.78     53.10 o 
  -1   2   9     2008.42     1948.80     58.81 o 
   0   2   9     1883.85     1748.99     65.46 o 
   1   2   9     3744.68     3485.27    102.33 o 
   2   2   9      710.28      636.39     38.58 o 
   3   2   9    31591.50    29939.24    603.64 o 
   4   2   9     1829.47     1784.86     62.34 o 
   5   2   9    10993.99    10254.17    233.02 o 
   6   2   9     1107.04     1037.61     57.64 o 
   7   2   9      581.58      614.50     30.82 o 
   8   2   9      946.87      927.63     70.48 o 
   9   2   9      214.83      234.34     23.47 o 
  10   2   9        7.52      -12.71     13.18 o 
  11   2   9     2233.75     2393.02     77.49 o 
  12   2   9       41.46       -5.96     20.04 o 
  13   2   9     1250.75     1420.36     67.25 o 
  -7   3   9       35.39       21.05     30.84 o 
  -6   3   9      594.62      615.09     64.66 o 
  -5   3   9     2069.54     2061.47     92.21 o 
  -4   3   9       68.28       74.40     27.88 o 
  -3   3   9      994.94     1072.18     62.55 o 
  -2   3   9     1578.60     1479.55     68.32 o 
  -1   3   9      364.85      391.19     35.87 o 
   0   3   9       92.39      106.72     21.63 o 
   1   3   9     2981.43     3029.89     74.53 o 
   2   3   9        9.68        4.89     18.08 o 
   3   3   9     1143.11     1122.05     51.33 o 
   4   3   9     3822.14     3658.60     89.69 o 
   5   3   9      417.23      423.63     36.53 o 
   6   3   9     1938.64     1754.53     68.85 o 
   7   3   9     2451.70     2368.68     88.41 o 
   8   3   9      223.25      233.38     23.02 o 
   9   3   9     2309.03     2319.48     59.97 o 
  10   3   9        0.64       -1.70     13.34 o 
  11   3   9      224.18      233.31     24.59 o 
  12   3   9        1.88       -8.02     19.20 o 
  13   3   9       91.58       93.70     27.84 o 
  14   3   9        3.17       56.53     27.05 o 
  -6   4   9      678.26      563.04     60.06 o 
  -5   4   9      121.61      107.23     35.65 o 
  -4   4   9     1549.44     1446.52     76.82 o 
  -3   4   9        4.15      -15.80     20.48 o 
  -2   4   9      450.54      494.70     84.90 o 
  -1   4   9      679.12      633.81     44.68 o 
   0   4   9     4927.13     4763.65    104.91 o 
   1   4   9      121.01      113.70     16.99 o 
   2   4   9     3878.65     3692.08    108.10 o 
   3   4   9      422.52      459.43     34.96 o 
   4   4   9     1143.13     1133.95     38.53 o 
   5   4   9     1554.33     1483.55     44.50 o 
   6   4   9      913.72      863.79     56.84 o 
   7   4   9     3192.38     3008.17     82.40 o 
   8   4   9     1696.96     1712.75     60.72 o 
   9   4   9      257.26      293.06     30.47 o 
  10   4   9        2.27       18.65     14.36 o 
  11   4   9     1113.98     1077.10     54.01 o 
  12   4   9       20.45       11.54     16.58 o 
  13   4   9       75.55      -20.20     18.57 o 
  14   4   9       14.97       52.83     27.45 o 
  -6   5   9      867.95      914.21     72.52 o 
  -5   5   9     2707.42     2720.33    114.50 o 
  -4   5   9      626.91      665.63     73.01 o 
  -3   5   9       15.16        2.31     25.73 o 
  -2   5   9     1814.82     1878.16     82.59 o 
  -1   5   9      914.37     1029.23     57.57 o 
   0   5   9      611.15      620.87     44.13 o 
   1   5   9     1845.73     1899.57     97.44 o 
   2   5   9     1338.10     1305.67     38.42 o 
   3   5   9     3106.36     3024.78     59.21 o 
   4   5   9      677.90      737.54     32.14 o 
   5   5   9      911.25      852.82     34.22 o 
   6   5   9     3368.15     3285.39     73.94 o 
   7   5   9       35.18       19.27     13.94 o 
   8   5   9     1667.86     1585.26     59.39 o 
   9   5   9        3.80      -13.20     15.83 o 
  10   5   9     8268.51     8227.52    176.49 o 
  11   5   9       14.53        6.08     17.62 o 
  12   5   9     3468.99     3586.13     79.38 o 
  13   5   9      164.92      138.71     41.17 o 
  14   5   9       66.00       35.97     26.31 o 
  -5   6   9     1606.57     1696.92    204.66 o 
  -4   6   9     1735.11     1727.13     88.24 o 
  -3   6   9       92.84      127.51     33.50 o 
  -2   6   9      191.62      194.59     35.88 o 
  -1   6   9      206.60      223.40     34.31 o 
   0   6   9      521.98      447.11     40.19 o 
   1   6   9     4487.84     4433.45     88.27 o 
   2   6   9     7554.15     7596.70    122.75 o 
   3   6   9      866.15      804.60     29.10 o 
   4   6   9     1632.15     1619.29     41.07 o 
   5   6   9     8331.84     8164.19    142.44 o 
   6   6   9      112.48      112.02     17.24 o 
   7   6   9      238.50      241.87     27.46 o 
   8   6   9      251.00      232.18     27.83 o 
   9   6   9     7096.03     6964.60    191.71 o 
  10   6   9      854.35      841.07     41.01 o 
  11   6   9     7727.44     7570.39    146.76 o 
  12   6   9     1318.25     1328.39     53.44 o 
  13   6   9     2612.43     2640.80     69.39 o 
  14   6   9      253.53      240.15     28.49 o 
  -5   7   9       16.00       25.96     35.68 o 
  -4   7   9      213.75      252.31     44.83 o 
  -3   7   9      126.38      103.89     34.06 o 
  -2   7   9     1091.38     1183.76     70.41 o 
  -1   7   9       57.28       39.53     24.27 o 
   0   7   9       78.80       73.12     24.03 o 
   1   7   9      703.79      789.89     66.87 o 
   2   7   9      110.71      126.86     14.04 o 
   3   7   9      631.00      719.82     25.70 o 
   4   7   9      776.55      829.64     32.83 o 
   5   7   9     2159.86     2210.86     59.87 o 
   6   7   9     1725.87     1682.86     52.01 o 
   7   7   9       49.77       71.54     20.13 o 
   8   7   9       56.38       57.15     27.45 o 
   9   7   9     1639.25     1731.62     88.38 o 
  10   7   9     1566.46     1467.15     53.42 o 
  11   7   9     2379.14     2396.58     71.06 o 
  12   7   9     3205.06     3264.56     87.64 o 
  13   7   9     2369.54     2369.08     75.37 o 
  14   7   9      318.55      331.18     31.57 o 
  -4   8   9       40.53       41.60     35.07 o 
  -3   8   9       54.15       27.27     65.67 o 
  -2   8   9        9.74       30.38     27.94 o 
  -1   8   9        1.08      -12.63     27.71 o 
   0   8   9     2062.42     2222.53     73.07 o 
   1   8   9      854.06      835.32     43.07 o 
   2   8   9     2469.17     2581.36     52.54 o 
   3   8   9      574.21      616.91     25.39 o 
   4   8   9      324.99      331.20     25.15 o 
   5   8   9      108.24      133.15     26.04 o 
   6   8   9     4789.16     4836.90    101.07 o 
   7   8   9        0.53      -12.65     17.23 o 
   8   8   9      349.07      368.07     34.99 o 
   9   8   9     1862.56     1852.91     70.35 o 
  10   8   9       46.91       17.48     18.62 o 
  11   8   9       29.71      -10.81     16.15 o 
  12   8   9       31.99       42.11     20.19 o 
  13   8   9      335.86      359.37     38.09 o 
  14   8   9      151.57      105.84     24.21 o 
  -3   9   9      401.91      400.83     83.92 o 
  -2   9   9      146.71       66.77     35.32 o 
  -1   9   9     1238.97     1149.96     58.32 o 
   0   9   9      550.39      605.03     41.23 o 
   1   9   9     3693.71     4044.28    117.40 o 
   2   9   9     5027.35     5317.17     86.71 o 
   3   9   9     1583.41     1633.62     48.00 o 
   4   9   9       13.43       12.65     12.86 o 
   5   9   9      388.59      430.05     29.80 o 
   6   9   9      109.81      129.04     20.75 o 
   7   9   9     1598.93     1576.93     57.81 o 
   8   9   9     1014.87      955.26     63.70 o 
   9   9   9     1477.02     1273.73     60.29 o 
  10   9   9     1412.39     1300.39     62.73 o 
  11   9   9      169.32      158.38     27.81 o 
  12   9   9      258.18      306.36     35.01 o 
  13   9   9       32.50       65.15     22.91 o 
  14   9   9       24.94       21.22     21.67 o 
  -2  10   9       27.73       28.70     35.16 o 
  -1  10   9       96.59       41.96     38.67 o 
   0  10   9      873.33      926.89     51.70 o 
   1  10   9     2311.60     2414.50     79.79 o 
   2  10   9      674.86      726.21     36.61 o 
   3  10   9      144.15      147.03     19.43 o 
   4  10   9      920.50      957.22     46.20 o 
   5  10   9     1601.09     1642.38     54.55 o 
   6  10   9      358.31      396.69     37.57 o 
   7  10   9      434.03      556.95     34.59 o 
   8  10   9     1344.69     1428.54     64.38 o 
   9  10   9      494.80      494.09     43.34 o 
  10  10   9      117.64      138.01     28.40 o 
  11  10   9       20.72        5.59     17.52 o 
  12  10   9      498.17      443.88     39.46 o 
  13  10   9       34.45       41.33     23.16 o 
  14  10   9        8.66        7.69     21.45 o 
  -2  11   9      116.43      108.51     42.43 o 
  -1  11   9       24.56        1.87     26.22 o 
   0  11   9     1024.15      991.75     55.66 o 
   1  11   9      194.95      174.71     29.16 o 
   2  11   9        2.06       -5.02     17.90 o 
   3  11   9      913.47      975.11     42.42 o 
   4  11   9      972.47      985.44     39.36 o 
   5  11   9      338.84      383.15     27.05 o 
   6  11   9        4.25       38.83     20.99 o 
   7  11   9      525.42      627.25     46.47 o 
   8  11   9        2.20       21.22     20.29 o 
   9  11   9      654.63      778.58    121.56 o 
  10  11   9      645.99      710.80     53.64 o 
  11  11   9     3022.36     3018.74     86.56 o 
  12  11   9      274.31      324.91     35.13 o 
  13  11   9       67.95       51.52     24.47 o 
  14  11   9      148.60      208.29     33.26 o 
   0  12   9     1771.14     1807.74     75.71 o 
   1  12   9      169.59      100.58     29.98 o 
   2  12   9       43.69       46.70     33.28 o 
   3  12   9      287.31      291.59     40.31 o 
   4  12   9       48.20       18.69     20.14 o 
   5  12   9      308.33      338.31     31.59 o 
   6  12   9     1100.81     1047.08     58.17 o 
   7  12   9       50.20       52.53     47.08 o 
   8  12   9      456.34      452.34     44.31 o 
   9  12   9     1381.06     1244.25    100.81 o 
  10  12   9     1190.81     1073.75     64.54 o 
  11  12   9     1336.48     1318.26     61.43 o 
  12  12   9      469.48      448.08     41.60 o 
  13  12   9       84.05      116.44     27.93 o 
   1  13   9     1502.54     1587.60    151.19 o 
   2  13   9        2.60       35.19     30.05 o 
   3  13   9      112.86      101.85     32.71 o 
   4  13   9       12.16      -16.45     24.59 o 
   5  13   9      242.38      253.31     30.70 o 
   6  13   9       13.46       -3.58     20.04 o 
   7  13   9      546.62      640.99     51.42 o 
   8  13   9        2.82       31.29     24.74 o 
   9  13   9       86.78       67.17     31.15 o 
  10  13   9      175.23      174.07     28.57 o 
  11  13   9       75.75       62.84     24.16 o 
  12  13   9       19.72       14.22     21.61 o 
  13  13   9       53.52       48.04     24.18 o 
   2  14   9      943.79      921.64     70.42 o 
   3  14   9     1379.17     1439.64    120.64 o 
   4  14   9      860.26     1029.33    102.56 o 
   5  14   9      415.09      462.89     75.88 o 
   6  14   9      146.10      131.97     31.78 o 
   7  14   9      703.00      734.34     74.70 o 
   8  14   9      140.80      157.81     36.46 o 
   9  14   9      331.06      308.21     45.35 o 
  10  14   9        0.39      -14.31     25.28 o 
  11  14   9      191.22      202.25     38.54 o 
  12  14   9      157.65      171.61     55.77 o 
   4  15   9      353.48      451.67     82.81 o 
   5  15   9        7.99       17.05     36.18 o 
   6  15   9      404.94      397.77     76.48 o 
   7  15   9      449.81      466.02     50.43 o 
   8  15   9        1.06      -13.61     23.94 o 
   9  15   9       19.79       23.20     26.85 o 
  10  15   9      406.58      439.31     51.28 o 
  -2 -11  10     5117.82     5372.52    185.92 o 
  -1 -11  10      199.12      182.00     44.09 o 
   0 -11  10       31.69       11.19     52.36 o 
  -5 -10  10     1038.36     1290.38    173.76 o 
  -4 -10  10      301.08      231.61     85.84 o 
  -3 -10  10     3022.96     3288.12    137.74 o 
  -2 -10  10      242.21      315.37     51.16 o 
  -1 -10  10     1337.07     1342.07     84.11 o 
   0 -10  10     1947.94     2168.86    104.61 o 
   1 -10  10        4.36       45.96     52.91 o 
   2 -10  10      650.66      718.04    108.89 o 
   3 -10  10       67.11      133.85     62.72 o 
  -6  -9  10       31.55       43.25     50.41 o 
  -5  -9  10     1580.10     1651.67    100.33 o 
  -4  -9  10       99.21      -14.25     83.61 o 
  -3  -9  10       82.39       48.41     51.97 o 
  -2  -9  10      974.48      967.76     94.28 o 
  -1  -9  10      228.60      217.42     47.32 o 
   0  -9  10       29.44       66.87     31.81 o 
   1  -9  10     1738.45     2024.47     98.75 o 
   2  -9  10      646.41      685.30    100.61 o 
   3  -9  10      831.35      848.90    109.37 o 
   4  -9  10      355.39      351.06     87.19 o 
   5  -9  10       54.84      -18.98     46.93 o 
  -5  -8  10      211.87      260.27     57.75 o 
  -4  -8  10      195.54      207.96     63.59 o 
  -3  -8  10      280.73      331.96     51.46 o 
  -2  -8  10      146.19      180.81     39.17 o 
  -1  -8  10      151.37      150.81     36.22 o 
   0  -8  10      298.88      236.27     43.61 o 
   1  -8  10      629.73      585.18     57.19 o 
   2  -8  10       68.60      122.37     56.25 o 
   3  -8  10     2253.72     2578.83    171.12 o 
   4  -8  10      675.10      936.93    109.65 o 
   5  -8  10     3352.28     3690.28    211.17 o 
   6  -8  10        5.21      -31.64     39.01 o 
  -7  -7  10      267.97      202.40     65.98 o 
  -6  -7  10      790.48      814.21    102.70 o 
  -5  -7  10      175.57      124.20     53.19 o 
  -4  -7  10      826.67      943.87     73.37 o 
  -3  -7  10       25.79       34.19     33.13 o 
  -2  -7  10       57.37       56.61     42.48 o 
  -1  -7  10     1126.86     1211.89     75.67 o 
   0  -7  10     2004.83     1976.62     94.15 o 
   1  -7  10      111.42      104.09     34.54 o 
   2  -7  10     1270.12     1545.23     80.88 o 
   3  -7  10     2494.97     2836.30    174.04 o 
   4  -7  10     7349.29     7666.95    327.07 o 
   5  -7  10      511.53      594.56     91.43 o 
   6  -7  10      541.05      382.07     84.83 o 
   7  -7  10       26.17       22.39     47.63 o 
  -7  -6  10      259.45      204.98     70.30 o 
  -6  -6  10      525.98      576.76     90.81 o 
  -5  -6  10     1449.67     1544.56    128.63 o 
  -4  -6  10     1078.39     1241.17    141.63 o 
  -3  -6  10       21.36      -22.51     24.32 o 
  -2  -6  10      314.34      390.66     49.30 o 
  -1  -6  10     2742.06     3219.05    122.80 o 
   0  -6  10       74.43       76.81     31.44 o 
   1  -6  10      237.99      232.91     40.61 o 
   2  -6  10      497.28      579.64     58.13 o 
   3  -6  10     5234.84     5615.45    255.39 o 
   4  -6  10      420.44      396.74     72.52 o 
   5  -6  10     1230.09     1367.88    117.51 o 
   6  -6  10      897.82      940.96    102.28 o 
   7  -6  10      101.55       79.82     67.72 o 
   8  -6  10      345.92      346.58     48.57 o 
  -7  -5  10       14.55       54.16     48.74 o 
  -6  -5  10      567.06      638.99     90.53 o 
  -5  -5  10      763.61      777.15     97.83 o 
  -4  -5  10        7.47        5.84     27.03 o 
  -3  -5  10     3366.36     3491.16    132.77 o 
  -2  -5  10      573.23      527.12     54.16 o 
  -1  -5  10     4065.17     4452.79    146.25 o 
   0  -5  10     2332.81     2470.68    104.23 o 
   1  -5  10     1756.86     1956.11    130.23 o 
   2  -5  10       48.26      102.14     45.06 o 
   3  -5  10     1045.74      998.25     96.02 o 
   4  -5  10      369.81      285.63     63.62 o 
   5  -5  10        5.26      -43.39     28.92 o 
   6  -5  10      213.72      120.78     47.84 o 
   7  -5  10      601.35      644.06     86.50 o 
   8  -5  10       30.32       17.40     37.58 o 
   9  -5  10       22.78       -6.82     30.48 o 
  -7  -4  10      135.31      120.91     63.41 o 
  -6  -4  10       15.59       49.16     44.15 o 
  -5  -4  10        3.54       39.70     47.56 o 
  -4  -4  10      636.66      668.20     64.91 o 
  -3  -4  10      183.60      167.59     28.11 o 
  -2  -4  10     3090.71     3209.98     91.12 o 
  -1  -4  10     1911.48     2011.94    109.44 o 
   0  -4  10     3601.68     3649.23    115.59 o 
   1  -4  10     5749.49     5987.15    162.56 o 
   2  -4  10       51.92       60.35     39.63 o 
   3  -4  10     4739.95     4492.87    209.01 o 
   4  -4  10      356.68      356.69     64.46 o 
   5  -4  10      115.37      111.81     45.40 o 
   6  -4  10       47.49       47.91     43.11 o 
   7  -4  10      364.50      322.07     67.31 o 
   8  -4  10      157.84      213.74     56.74 o 
   9  -4  10        6.66       44.49     32.39 o 
  10  -4  10      918.07     1109.22    106.94 o 
  -7  -3  10        5.22      -15.10     30.61 o 
  -6  -3  10     1350.43     1353.81     80.63 o 
  -5  -3  10       38.28       34.46     26.74 o 
  -4  -3  10      137.53      183.27     36.73 o 
  -3  -3  10     3052.63     3417.00     96.62 o 
  -2  -3  10     1783.98     1716.02     63.17 o 
  -1  -3  10     4126.23     4164.59    214.43 o 
   0  -3  10        2.91       -2.50     17.82 o 
   1  -3  10     1541.04     1688.36     72.31 o 
   2  -3  10     5800.79     5901.55    372.37 o 
   3  -3  10     4188.76     4164.62    193.02 o 
   4  -3  10     4482.04     4532.50    204.00 o 
   5  -3  10      213.86      173.97     47.14 o 
   6  -3  10      192.27      165.97     48.18 o 
   7  -3  10      409.95      416.91     68.84 o 
   8  -3  10       84.80       52.63     41.30 o 
   9  -3  10     2106.18     2270.88    145.32 o 
  10  -3  10     1042.18     1083.98     73.13 o 
  11  -3  10      619.24      633.22     90.95 o 
  -7  -2  10      918.32      968.98    146.61 o 
  -6  -2  10      687.86      673.48    116.81 o 
  -5  -2  10      937.34      908.12     81.28 o 
  -4  -2  10        1.00      -18.09     23.13 o 
  -3  -2  10      463.53      530.80     49.40 o 
  -2  -2  10     1808.33     1877.98     79.28 o 
  -1  -2  10      762.54      843.50    119.63 o 
   0  -2  10        2.43        7.73     24.54 o 
   1  -2  10     3904.98     4140.25    324.85 o 
   2  -2  10     3423.46     3391.58    122.10 o 
   3  -2  10      571.53      450.35     60.35 o 
   4  -2  10     8261.19     8329.17    307.67 o 
   5  -2  10      520.63      479.83     63.48 o 
   6  -2  10     2897.47     3002.13    156.58 o 
   7  -2  10       12.75       66.24     27.36 o 
   8  -2  10      522.31      620.57     50.37 o 
   9  -2  10     1115.25     1325.48     71.52 o 
  10  -2  10      373.82      284.91     55.52 o 
  11  -2  10       73.11      115.63     57.15 o 
  -7  -1  10       88.50      105.32     40.59 o 
  -6  -1  10       48.79       51.77     34.55 o 
  -5  -1  10       98.19      155.86     38.07 o 
  -4  -1  10       75.11       60.89     26.94 o 
  -3  -1  10       38.31       21.27     22.92 o 
  -2  -1  10       76.71      131.54     28.76 o 
  -1  -1  10      588.70      583.04     66.19 o 
   0  -1  10        6.54       35.80     18.36 o 
   1  -1  10     1869.39     1960.12     80.66 o 
   2  -1  10      560.77      566.43     41.49 o 
   3  -1  10     5308.00     5208.63    142.73 o 
   4  -1  10     1389.61     1274.36     91.02 o 
   5  -1  10     6975.67     7009.89    266.58 o 
   6  -1  10      649.40      619.38     69.67 o 
   7  -1  10      899.73      844.66     82.39 o 
   8  -1  10       43.04       85.29     27.56 o 
   9  -1  10       23.80       12.93     41.51 o 
  10  -1  10      499.02      495.15     50.78 o 
  11  -1  10      271.20      344.18     39.65 o 
  12  -1  10      411.25      437.32     56.36 o 
  -7   0  10       33.12       22.10     33.22 o 
  -6   0  10      174.66      190.26     32.48 o 
  -5   0  10       89.42       85.24     35.18 o 
  -4   0  10      356.92      294.12     42.26 o 
  -3   0  10      264.66      278.68     52.50 o 
  -2   0  10     2513.88     2663.45    136.91 o 
  -1   0  10      804.47      810.24     50.00 o 
   0   0  10       66.91       56.60     20.46 o 
   1   0  10     1983.27     1959.73     74.79 o 
   2   0  10     4369.29     4472.98    126.70 o 
   3   0  10     1153.06     1058.23     55.24 o 
   4   0  10     6515.48     6352.14    164.33 o 
   5   0  10      842.50      816.43     74.05 o 
   6   0  10     2520.03     2550.11    135.03 o 
   7   0  10        1.61       11.68     27.46 o 
   8   0  10      402.52      568.75     47.15 o 
   9   0  10     1142.18     1187.13    127.48 o 
  10   0  10     1503.53     1627.52    148.41 o 
  11   0  10     3296.71     3509.44    127.41 o 
  12   0  10       10.45       33.84     32.50 o 
  -7   1  10       41.05       65.10     35.20 o 
  -6   1  10      167.37       98.17     35.23 o 
  -5   1  10       24.27       -9.89     20.17 o 
  -4   1  10       14.36       -3.57     17.96 o 
  -3   1  10     1224.82     1178.42     62.89 o 
  -2   1  10       32.29      -13.14     26.63 o 
  -1   1  10     2465.81     2629.52    190.03 o 
   0   1  10      230.54      244.26     29.30 o 
   1   1  10     2131.36     2186.10     79.72 o 
   2   1  10      618.18      588.96     81.52 o 
   3   1  10     2899.45     2697.66     90.06 o 
   4   1  10      352.74      305.67     71.48 o 
   5   1  10     3785.70     3874.53    168.89 o 
   6   1  10     1859.84     1685.01    104.64 o 
   7   1  10      188.91      204.84     30.04 o 
   8   1  10       19.83       -5.18     17.76 o 
   9   1  10     5539.74     5434.68    124.81 o 
  10   1  10     2446.89     2408.90    196.22 o 
  11   1  10     2038.91     2040.73    101.06 o 
  12   1  10     1053.53      962.36     69.21 o 
  13   1  10      907.68      945.04     91.19 o 
  -6   2  10      108.54      146.29     39.40 o 
  -5   2  10       11.31       13.41     27.38 o 
  -4   2  10      124.87      142.91     27.38 o 
  -3   2  10       17.30      -13.62     24.44 o 
  -2   2  10       83.88      120.94     26.22 o 
  -1   2  10     1697.67     1762.82     72.83 o 
   0   2  10     1114.10     1113.95     81.07 o 
   1   2  10     1302.34     1317.20     59.89 o 
   2   2  10       33.22       45.21     18.01 o 
   3   2  10     1292.80     1282.94     58.37 o 
   4   2  10      962.09      926.72     49.19 o 
   5   2  10      716.42      675.97    101.51 o 
   6   2  10      215.32      184.12     28.65 o 
   7   2  10       67.16       72.81     21.41 o 
   8   2  10      861.09      892.37     52.96 o 
   9   2  10        1.87      -11.17     14.76 o 
  10   2  10      609.11      637.89     58.86 o 
  11   2  10      369.39      425.89     62.37 o 
  12   2  10     1063.31     1007.26     70.40 o 
  13   2  10       44.09       51.88     34.56 o 
  -6   3  10     1708.50     1850.64    214.57 o 
  -5   3  10       60.07       58.15     30.21 o 
  -4   3  10       53.41       56.42     27.53 o 
  -3   3  10        0.30      -16.20     20.56 o 
  -2   3  10     2894.39     2826.05    101.71 o 
  -1   3  10      385.25      375.85     38.29 o 
   0   3  10      861.22      889.67     40.26 o 
   1   3  10      133.79      151.94     26.10 o 
   2   3  10     7894.95     7287.40    499.06 o 
   3   3  10      344.90      367.41     33.88 o 
   4   3  10     2106.18     2015.71    100.47 o 
   5   3  10     1766.50     1626.39     54.59 o 
   6   3  10        0.09       -3.78     14.26 o 
   7   3  10     1317.62     1241.09     60.33 o 
   8   3  10      487.98      546.50     43.12 o 
   9   3  10     2523.22     2639.40    113.75 o 
  10   3  10     3816.88     3958.17    103.86 o 
  11   3  10      698.72      778.28     46.47 o 
  12   3  10        9.76      -20.15     37.55 o 
  13   3  10      139.50      134.30     37.62 o 
  -6   4  10       14.50       -7.44     34.16 o 
  -5   4  10       61.64       29.13     31.12 o 
  -4   4  10       13.75       27.49     27.76 o 
  -3   4  10     1695.92     2074.97     92.37 o 
  -2   4  10      280.54      305.38     39.82 o 
  -1   4  10      247.94      351.61     38.07 o 
   0   4  10      378.47      336.87     35.85 o 
   1   4  10      448.84      452.93     29.38 o 
   2   4  10      752.43      676.61     34.35 o 
   3   4  10       90.74      149.17     60.39 o 
   4   4  10      981.79      800.76     51.39 o 
   5   4  10        4.24      -14.29     10.74 o 
   6   4  10      303.23      316.46     27.25 o 
   7   4  10      721.93      674.69     51.73 o 
   8   4  10      546.08      519.18     43.79 o 
   9   4  10     4101.78     4035.75    127.42 o 
  10   4  10      436.01      396.67     38.97 o 
  11   4  10     2076.03     2177.66     84.81 o 
  12   4  10      121.33       87.14     38.22 o 
  13   4  10       16.25       16.31     28.64 o 
  14   4  10       97.80       82.44     37.65 o 
  -5   5  10      426.23      404.41     54.61 o 
  -4   5  10     2149.55     2139.50     99.88 o 
  -3   5  10      562.13      552.23     52.33 o 
  -2   5  10     1701.57     1569.54    171.85 o 
  -1   5  10      275.24      311.76     38.03 o 
   0   5  10       67.40       53.58     26.77 o 
   1   5  10        0.84       -3.35     15.29 o 
   2   5  10     1364.49     1393.01     49.48 o 
   3   5  10     6093.67     5802.89     96.09 o 
   4   5  10       16.25       20.15     12.99 o 
   5   5  10     3306.17     3013.28     71.08 o 
   6   5  10      326.28      347.66     26.25 o 
   7   5  10      103.68      132.60     22.54 o 
   8   5  10      650.12      615.34     40.07 o 
   9   5  10      274.40      274.45     39.48 o 
  10   5  10     2422.44     2448.81     70.07 o 
  11   5  10      115.50      167.91     29.02 o 
  12   5  10      210.13      211.80     43.92 o 
  13   5  10       31.16        5.73     22.26 o 
  14   5  10       55.92       26.13     29.19 o 
  -5   6  10     2227.80     2239.47    111.17 o 
  -4   6  10      109.77       79.70     35.45 o 
  -3   6  10     2419.69     2358.57    103.37 o 
  -2   6  10       18.23       -2.40     24.46 o 
  -1   6  10     2104.71     1865.47    127.10 o 
   0   6  10      909.26      963.00     58.01 o 
   1   6  10       33.52       52.66     21.57 o 
   2   6  10      869.85      863.85     35.46 o 
   3   6  10     1337.73     1321.61     39.14 o 
   4   6  10       35.88       37.30     13.07 o 
   5   6  10      776.39      715.05     46.47 o 
   6   6  10       11.02       32.24     16.27 o 
   7   6  10        0.13       11.88     15.62 o 
   8   6  10        2.53       -8.72     14.62 o 
   9   6  10     1182.40     1170.51     55.18 o 
  10   6  10      419.23      401.87     37.67 o 
  11   6  10     1089.59     1139.31     49.89 o 
  12   6  10      312.49      339.40     32.52 o 
  13   6  10       76.21       44.13     19.17 o 
  14   6  10      590.64      642.51     57.74 o 
  -4   7  10      375.48      400.97     75.13 o 
  -3   7  10       72.11       76.43     33.30 o 
  -2   7  10      197.16      218.28     70.40 o 
  -1   7  10     1038.84      878.36     62.08 o 
   0   7  10     2037.50     1908.95     84.97 o 
   1   7  10     2528.42     2353.91     90.34 o 
   2   7  10      183.75      159.15     20.21 o 
   3   7  10      308.15      332.47     22.52 o 
   4   7  10     4513.96     4605.01     83.75 o 
   5   7  10     1552.86     1458.12     48.55 o 
   6   7  10     9141.49     8908.33    157.72 o 
   7   7  10      575.99      526.68     31.92 o 
   8   7  10       23.50       -4.11     15.87 o 
   9   7  10      201.64      160.88     27.40 o 
  10   7  10      948.62      913.58     52.64 o 
  11   7  10       98.84       46.23     28.54 o 
  12   7  10       30.60       13.07     18.65 o 
  13   7  10      152.81      194.95     30.20 o 
  14   7  10      221.95      295.82     39.53 o 
  -3   8  10       55.99       19.54     32.98 o 
  -2   8  10        7.68       32.51     30.12 o 
  -1   8  10      316.92      334.29     45.98 o 
   0   8  10     1586.14     1575.95     79.24 o 
   1   8  10        1.18       20.17     23.49 o 
   2   8  10     2904.23     2952.48     82.49 o 
   3   8  10     2463.90     2425.89     56.81 o 
   4   8  10      740.52      814.48     36.27 o 
   5   8  10     1286.70     1311.31     56.98 o 
   6   8  10      125.54      163.96     26.66 o 
   7   8  10       30.25       20.63     15.03 o 
   8   8  10       54.95       41.74     29.70 o 
   9   8  10      460.26      482.81     64.90 o 
  10   8  10      536.96      607.13     46.07 o 
  11   8  10        2.48      -13.13     16.31 o 
  12   8  10       94.82      100.82     24.48 o 
  13   8  10       92.77      156.40     28.52 o 
  14   8  10      205.82      178.24     30.97 o 
  -3   9  10      100.56      121.09     42.03 o 
  -2   9  10      162.89      123.62     38.83 o 
  -1   9  10      256.64      292.99     64.52 o 
   0   9  10      443.22      525.86    102.25 o 
   1   9  10      289.64      398.05     71.10 o 
   2   9  10     2820.61     2997.79    137.34 o 
   3   9  10     3670.07     3813.29     87.91 o 
   4   9  10     3313.73     3445.76     72.01 o 
   5   9  10       56.37       43.00     16.80 o 
   6   9  10      549.95      614.96     51.44 o 
   7   9  10      184.58      180.02     24.01 o 
   8   9  10       90.35       87.54     24.07 o 
   9   9  10        3.20        4.90     23.64 o 
  10   9  10      338.98      315.64     38.08 o 
  11   9  10      223.87      242.30     30.27 o 
  12   9  10      188.67      191.08     29.15 o 
  13   9  10      136.63      154.73     28.88 o 
  14   9  10        1.47      -10.30     21.54 o 
  -2  10  10      287.50      362.96     56.15 o 
  -1  10  10      139.97       86.41     56.35 o 
   0  10  10      431.16      497.18     53.46 o 
   1  10  10     2911.92     2812.11    163.47 o 
   2  10  10      439.59      414.48     67.17 o 
   3  10  10     3813.90     3938.74     89.45 o 
   4  10  10       18.19        9.64     15.28 o 
   5  10  10     1499.39     1467.50     53.17 o 
   6  10  10      122.01       97.61     21.03 o 
   7  10  10       92.42       71.68     19.39 o 
   8  10  10      132.46      154.08     28.27 o 
   9  10  10      752.33      738.92     51.34 o 
  10  10  10        1.84        0.77     20.36 o 
  11  10  10       13.24       -4.83     16.89 o 
  12  10  10        2.82       29.64     20.39 o 
  13  10  10      194.16      247.57     33.51 o 
  14  10  10       55.01      120.12     29.07 o 
  -1  11  10     1579.04     1438.03     88.81 o 
   0  11  10      549.94      520.73     58.21 o 
   1  11  10       12.73       -6.73     29.10 o 
   2  11  10      717.19      742.33     57.11 o 
   3  11  10      946.90     1028.65     68.67 o 
   4  11  10       45.42       32.43     17.74 o 
   5  11  10      192.12      244.05     27.42 o 
   6  11  10       95.84      117.55     23.19 o 
   7  11  10     3304.84     3380.46     87.28 o 
   8  11  10      155.85      185.90     36.44 o 
   9  11  10     2669.25     2646.44     93.99 o 
  10  11  10      723.24      774.92     55.50 o 
  11  11  10     1118.20     1091.72     60.08 o 
  12  11  10       38.57       49.28     22.96 o 
  13  11  10        5.53        7.12     21.95 o 
   0  12  10     1658.84     1704.40    112.47 o 
   1  12  10       68.13       28.56     35.36 o 
   2  12  10        0.52      -33.90     26.92 o 
   3  12  10        3.84      -20.17     25.68 o 
   4  12  10      934.80      944.52     52.73 o 
   5  12  10     1004.18     1194.13     93.04 o 
   6  12  10       28.23        4.23     22.50 o 
   7  12  10       88.10       39.26     26.62 o 
   8  12  10     1909.47     1978.21     82.16 o 
   9  12  10     4162.96     4113.29    126.53 o 
  10  12  10     3666.26     3122.56    129.87 o 
  11  12  10     1000.41      977.50     77.47 o 
  12  12  10      386.59      341.48     37.08 o 
  13  12  10       37.29       77.07     27.90 o 
   2  13  10     2588.48     2391.09    147.89 o 
   3  13  10       58.02       42.97     47.00 o 
   5  13  10     1849.74     2041.58    126.14 o 
   6  13  10       39.11       -7.25     22.99 o 
   7  13  10        3.94        0.91     23.42 o 
   8  13  10     2150.51     2368.83     92.64 o 
   9  13  10     2336.14     2597.12     98.40 o 
  10  13  10     2718.86     2788.97    127.58 o 
  11  13  10      773.44      677.93     63.15 o 
  12  13  10      412.79      513.23     46.93 o 
   5  14  10      388.10      370.69     55.31 o 
   6  14  10      800.77      936.68     61.71 o 
   7  14  10      164.22      154.32     58.53 o 
   8  14  10       30.26       73.90     30.14 o 
   9  14  10      460.16      512.20     52.18 o 
  10  14  10       13.86       55.53     28.36 o 
  11  14  10      866.11      990.85     69.08 o 
   6  15  10      435.25      397.96     66.16 o 
   7  15  10      761.41      829.53     63.11 o 
   8  15  10       87.11       50.88     31.80 o 
   9  15  10      173.87      172.28     38.76 o 
  -2 -10  11      313.20      363.09     56.90 o 
  -1 -10  11      949.50      959.71     78.75 o 
   0 -10  11     1545.13     1752.83     99.99 o 
   1 -10  11      653.43      732.09    111.32 o 
  -4  -9  11      857.85      905.19     78.45 o 
  -3  -9  11      425.39      460.14     60.61 o 
  -2  -9  11        2.26      -40.74     27.16 o 
  -1  -9  11      978.65      974.17     90.25 o 
   0  -9  11      852.86      877.79     72.49 o 
   1  -9  11        6.93       37.28     35.46 o 
   2  -9  11     5510.35     6095.70    300.37 o 
   3  -9  11       10.27       -5.84     50.27 o 
   4  -9  11     3583.25     3964.09    235.92 o 
  -5  -8  11     2742.97     3087.65    186.34 o 
  -4  -8  11      123.29       96.55     41.06 o 
  -3  -8  11      118.76      101.78     90.46 o 
  -2  -8  11      552.36      626.23     65.47 o 
  -1  -8  11      156.24      209.16     70.82 o 
   0  -8  11       11.08        0.60     28.34 o 
   1  -8  11      877.55     1082.00    121.85 o 
   2  -8  11       41.22       14.99     36.43 o 
   3  -8  11     3119.03     3269.13    201.57 o 
   4  -8  11      741.32      558.68     96.86 o 
   5  -8  11      174.25       46.38     56.67 o 
  -5  -7  11      429.59      335.49     76.90 o 
  -4  -7  11      454.41      523.29     61.20 o 
  -3  -7  11      165.99      128.37     39.37 o 
  -2  -7  11       73.27       76.81     46.93 o 
  -1  -7  11       26.95       36.44     31.58 o 
   0  -7  11      110.55      113.72     34.43 o 
   1  -7  11        5.44       20.82     28.93 o 
   2  -7  11       32.66       45.94     53.71 o 
   3  -7  11       38.87       72.17     47.21 o 
   4  -7  11        1.12       66.47     50.20 o 
   5  -7  11     2146.77     2331.99    169.24 o 
   6  -7  11      342.54      223.61     70.92 o 
   7  -7  11     2160.38     2495.46    177.51 o 
  -6  -6  11      156.26      177.86     67.93 o 
  -5  -6  11      395.07      273.67     70.99 o 
  -4  -6  11      197.89      181.08     45.05 o 
  -3  -6  11       69.37      121.53     40.33 o 
  -2  -6  11      525.90      459.77     55.25 o 
  -1  -6  11        1.11        2.05     25.52 o 
   0  -6  11       37.95       -9.85     24.34 o 
   1  -6  11      211.31      222.17     87.99 o 
   2  -6  11      507.67      598.47     56.15 o 
   3  -6  11     2328.73     2460.42    162.70 o 
   4  -6  11     1115.67      988.24    105.83 o 
   5  -6  11      486.34      602.28     89.42 o 
   6  -6  11     2279.07     2566.24    166.60 o 
   7  -6  11       74.21       78.36     51.38 o 
   8  -6  11       25.16       54.42     35.74 o 
  -6  -5  11        7.26        9.39     51.80 o 
  -5  -5  11      588.36      539.70     89.07 o 
  -4  -5  11      776.39      740.71     98.18 o 
  -3  -5  11      137.67      176.09     63.52 o 
  -2  -5  11      759.27      733.24     63.32 o 
  -1  -5  11      267.85      327.42     46.94 o 
   0  -5  11      632.63      778.31     63.92 o 
   1  -5  11     3643.87     3860.49    200.80 o 
   2  -5  11     6231.19     6736.70    287.23 o 
   3  -5  11      107.07       77.80     42.27 o 
   4  -5  11      272.13      259.00     62.51 o 
   5  -5  11     3751.41     3767.11    200.32 o 
   6  -5  11      506.46      545.05     85.66 o 
   7  -5  11       31.57       19.33     44.08 o 
   8  -5  11     1298.52     1499.01    128.98 o 
   9  -5  11      446.22      465.64     60.87 o 
  -6  -4  11      123.16      228.06     73.70 o 
  -5  -4  11        3.77      -32.26     37.82 o 
  -4  -4  11       77.16      104.50     58.20 o 
  -3  -4  11     1926.11     2093.05    100.32 o 
  -2  -4  11      212.36      201.72     29.78 o 
  -1  -4  11       15.77       23.47     19.41 o 
   0  -4  11     1988.62     2035.92     85.08 o 
   1  -4  11     7129.80     7577.21    198.43 o 
   2  -4  11     1128.22     1023.42     98.46 o 
   3  -4  11      671.22      781.73     88.65 o 
   4  -4  11       79.64       67.51     42.62 o 
   5  -4  11      836.92      718.32     87.40 o 
   6  -4  11     1339.32     1451.11    117.85 o 
   7  -4  11      112.84      124.04     52.84 o 
   8  -4  11      414.08      534.48     84.76 o 
   9  -4  11      491.83      417.53     81.21 o 
  -6  -3  11       32.47       45.59     36.31 o 
  -5  -3  11        1.34       -2.82     34.17 o 
  -4  -3  11      601.22      585.82     55.31 o 
  -3  -3  11       38.44        6.74     23.40 o 
  -2  -3  11        1.42        5.18     18.39 o 
  -1  -3  11        9.92       14.28     39.11 o 
   0  -3  11     1050.03     1120.84     60.98 o 
   1  -3  11      772.45      819.33    132.35 o 
   2  -3  11      228.80      258.26     34.12 o 
   3  -3  11     2028.83     1958.20    125.99 o 
   4  -3  11      311.15      390.07     66.54 o 
   5  -3  11      778.89      641.42     79.40 o 
   6  -3  11      158.38      188.78     53.96 o 
   7  -3  11      268.80      345.36     64.73 o 
   8  -3  11        3.44       29.34     39.28 o 
   9  -3  11      532.97      459.74     78.01 o 
  10  -3  11      156.63      168.13     64.18 o 
  -6  -2  11      134.98      136.45     42.48 o 
  -5  -2  11      385.29      376.04     51.58 o 
  -4  -2  11       98.10       85.79     33.92 o 
  -3  -2  11       16.47       32.12     25.26 o 
  -2  -2  11      400.73      453.96     44.48 o 
  -1  -2  11     1730.97     1721.70     77.63 o 
   0  -2  11       19.10       29.33     22.03 o 
   1  -2  11      754.27      719.88     49.87 o 
   2  -2  11      160.62      211.92     31.50 o 
   3  -2  11      107.04      132.60     38.87 o 
   4  -2  11     1392.32     1384.29    101.58 o 
   5  -2  11      106.11       68.97     40.40 o 
   6  -2  11      533.67      550.75     72.03 o 
   7  -2  11     1296.16     1415.86    107.08 o 
   8  -2  11     1511.27     1643.34     80.35 o 
   9  -2  11     3727.21     4029.87    184.67 o 
  10  -2  11        2.30       69.53     45.06 o 
  11  -2  11      699.43      712.21     65.22 o 
  -6  -1  11       77.76      104.02     55.49 o 
  -5  -1  11        1.47       13.37     49.85 o 
  -4  -1  11        7.31       -6.04     47.87 o 
  -3  -1  11      798.82      790.27     61.01 o 
  -2  -1  11       54.86       93.38     41.02 o 
  -1  -1  11      238.60      314.04     36.81 o 
   0  -1  11        8.42       19.07     26.04 o 
   1  -1  11     2483.24     2500.14     91.59 o 
   2  -1  11       10.75        4.58     18.07 o 
   3  -1  11      637.81      684.96     47.50 o 
   4  -1  11     1727.57     1817.67    115.49 o 
   5  -1  11      397.94      453.48     63.90 o 
   6  -1  11      141.72      138.23     44.43 o 
   7  -1  11     2091.58     2020.57    128.35 o 
   8  -1  11     6940.89     7113.69    193.67 o 
   9  -1  11      769.86      894.63     78.78 o 
  10  -1  11     2817.29     2949.84    115.89 o 
  11  -1  11        6.74      -33.81     26.73 o 
  -6   0  11        5.28       11.23     34.41 o 
  -5   0  11     1387.40     1441.19    103.39 o 
  -4   0  11     2050.42     2376.21    105.33 o 
  -3   0  11      832.25      957.86     91.64 o 
  -2   0  11       92.44      141.91     45.82 o 
  -1   0  11       31.31       14.85     22.27 o 
   0   0  11      217.73      278.57     34.69 o 
   1   0  11       98.00       85.57     23.72 o 
   2   0  11       50.55       62.78     22.42 o 
   3   0  11     3742.38     3666.15    116.33 o 
   4   0  11        5.54       -7.85     15.28 o 
   5   0  11      516.44      505.84     63.27 o 
   6   0  11      507.96      502.08     66.47 o 
   7   0  11     2338.62     2545.59    142.61 o 
   8   0  11      595.97      492.90     70.92 o 
   9   0  11      367.33      459.27     48.06 o 
  10   0  11      434.41      415.92     49.26 o 
  11   0  11       46.88       42.11     32.95 o 
  12   0  11      139.25      129.97     55.45 o 
  -6   1  11     2068.41     2387.16    113.06 o 
  -5   1  11      460.84      440.17     69.67 o 
  -4   1  11     4354.01     4156.57    144.13 o 
  -3   1  11     1295.51     1239.11    102.98 o 
  -2   1  11      256.55      252.47     55.76 o 
  -1   1  11     1225.33     1144.69     90.53 o 
   0   1  11      192.22      165.78     63.34 o 
   1   1  11     1133.30     1077.62     57.70 o 
   2   1  11     2205.42     2038.22     79.29 o 
   3   1  11      692.47      660.34     45.52 o 
   4   1  11       35.31       21.99     29.27 o 
   5   1  11      197.16      185.58     43.53 o 
   6   1  11     5804.73     5500.37    225.00 o 
   7   1  11      122.35       73.15     37.06 o 
   8   1  11     2319.96     2306.13    134.82 o 
   9   1  11      183.67      228.08     33.97 o 
  10   1  11     1984.94     2036.03     92.63 o 
  11   1  11       69.74      111.81     35.74 o 
  12   1  11      215.72      263.80     45.69 o 
  -6   2  11        2.78       27.71     34.87 o 
  -5   2  11     1295.76     1125.94    150.33 o 
  -4   2  11      645.27      616.66     45.79 o 
  -3   2  11      106.60       86.62     31.54 o 
  -2   2  11     1281.33     1181.25     64.86 o 
  -1   2  11      105.03      185.51     46.93 o 
   0   2  11     3290.95     3141.57    104.88 o 
   1   2  11     1588.34     1477.33     84.72 o 
   2   2  11     1955.06     1732.83     71.51 o 
   3   2  11      430.00      446.88     91.78 o 
   4   2  11       64.87       76.16     23.38 o 
   5   2  11     4362.46     4031.77    122.03 o 
   6   2  11      164.02      112.29     39.98 o 
   7   2  11     3674.59     3232.21    106.83 o 
   8   2  11      297.08      332.17     37.62 o 
   9   2  11     1112.11     1127.19     62.65 o 
  10   2  11       32.32      -14.27     17.57 o 
  11   2  11      690.27      778.44     61.36 o 
  12   2  11       14.44      -15.22     25.58 o 
  13   2  11      370.21      445.12     55.50 o 
  -5   3  11      276.28      313.23     49.00 o 
  -4   3  11      406.70      426.09     51.50 o 
  -3   3  11       43.12        2.49     24.82 o 
  -2   3  11        0.77        5.01     21.50 o 
  -1   3  11      144.49      152.18     31.31 o 
   0   3  11       17.38        1.99     19.33 o 
   1   3  11      355.12      317.74     34.78 o 
   2   3  11       14.63        9.63     18.11 o 
   3   3  11       39.49       45.27     21.14 o 
   4   3  11     3612.04     3465.04    109.89 o 
   5   3  11      755.10      773.36     74.78 o 
   6   3  11     2056.67     1983.81     79.42 o 
   7   3  11      662.59      775.30     96.89 o 
   8   3  11        1.04        4.52     17.30 o 
   9   3  11     1067.73     1164.96     63.65 o 
  10   3  11       27.47       31.79     23.61 o 
  11   3  11        4.96       10.38     20.35 o 
  12   3  11        4.68      -20.85     26.96 o 
  13   3  11      194.42      222.21     62.54 o 
  -5   4  11        3.07       34.22     33.77 o 
  -4   4  11       93.03       99.10     34.86 o 
  -3   4  11       46.02        9.27     35.91 o 
  -2   4  11       84.61       60.95     29.61 o 
  -1   4  11       74.86       68.97     27.04 o 
   0   4  11     1656.22     1692.13     75.85 o 
   1   4  11     1871.40     1851.08     61.28 o 
   2   4  11     3216.22     2916.87    115.42 o 
   3   4  11     6373.73     6288.37    166.81 o 
   4   4  11      635.17      602.19     62.33 o 
   5   4  11     1532.53     1454.23     53.82 o 
   6   4  11     1836.27     1603.01     57.14 o 
   7   4  11     1407.61     1401.69    133.05 o 
   8   4  11        5.96       13.49     19.56 o 
   9   4  11     1477.81     1561.57     74.29 o 
  10   4  11      142.62      121.11     43.60 o 
  11   4  11      326.86      293.49     34.00 o 
  12   4  11      188.75      163.00     38.21 o 
  13   4  11     1336.85     1388.62     83.60 o 
  -4   5  11      298.83      307.41     49.99 o 
  -3   5  11       66.27       87.32     34.42 o 
  -2   5  11       40.20       78.57     30.45 o 
  -1   5  11     1123.19     1130.58     67.14 o 
   0   5  11     2155.71     2001.23     85.51 o 
   1   5  11     1925.94     1935.22    114.07 o 
   2   5  11     2655.85     2604.98    118.65 o 
   3   5  11     2292.47     2322.93    147.13 o 
   4   5  11     1485.04     1413.74     63.76 o 
   5   5  11      696.08      695.46     39.28 o 
   6   5  11        2.17       -8.43     11.32 o 
   7   5  11      280.77      289.93     36.06 o 
   8   5  11      729.35      723.94     44.60 o 
   9   5  11       21.08       61.89     21.12 o 
  10   5  11      372.96      369.28     58.61 o 
  11   5  11       15.83       30.97     19.79 o 
  12   5  11      646.35      689.91     59.71 o 
  13   5  11       25.00       41.75     31.20 o 
  -4   6  11      599.82      554.33     61.61 o 
  -3   6  11      719.19      687.40     62.48 o 
  -2   6  11     1447.00     1418.55     87.61 o 
  -1   6  11      798.13      768.04     57.93 o 
   0   6  11     6020.30     5548.10    251.01 o 
   1   6  11     2142.00     2170.80     91.82 o 
   2   6  11     3469.92     3256.56     86.28 o 
   3   6  11     1273.98     1326.91     45.16 o 
   4   6  11      163.59      174.11     21.81 o 
   5   6  11        2.48       16.23     14.10 o 
   6   6  11     1000.58     1008.57     41.78 o 
   7   6  11      105.74       84.55     18.05 o 
   8   6  11      947.63      923.78     73.24 o 
   9   6  11       98.96      107.58     24.68 o 
  10   6  11     1019.48     1080.33     56.11 o 
  11   6  11     1323.99     1311.65     72.62 o 
  12   6  11       42.16       15.60     19.42 o 
  13   6  11      322.03      450.59     51.43 o 
  14   6  11      384.23      350.56     55.13 o 
  -3   7  11      103.45      133.27     40.48 o 
  -2   7  11     1557.95     1544.85     85.17 o 
  -1   7  11     2199.54     2374.47    102.37 o 
   0   7  11     1676.27     1689.37     88.23 o 
   1   7  11     4000.68     3869.19    126.73 o 
   2   7  11       33.71       42.54     23.42 o 
   3   7  11     1244.62     1167.64     38.92 o 
   4   7  11      317.35      283.46     22.28 o 
   5   7  11      705.38      696.94     36.60 o 
   6   7  11       82.78       75.74     18.21 o 
   7   7  11      543.32      576.70     34.97 o 
   8   7  11      143.83      108.13     24.80 o 
   9   7  11      794.09      751.39     48.98 o 
  10   7  11     2434.25     2614.23     89.43 o 
  11   7  11     1976.81     2058.91     68.21 o 
  12   7  11     2397.51     2424.68     76.55 o 
  13   7  11      680.47      785.58     54.90 o 
  14   7  11        3.29       -3.40     22.62 o 
  -3   8  11      422.41      446.70     63.66 o 
  -2   8  11      273.36      296.99     47.44 o 
  -1   8  11     1206.70     1218.98     96.75 o 
   0   8  11      354.65      316.43     92.23 o 
   1   8  11     4313.68     4322.40    213.49 o 
   2   8  11      207.28      241.27     37.45 o 
   3   8  11     1700.81     1680.51     47.92 o 
   4   8  11       36.69       46.92     15.16 o 
   5   8  11        8.65        8.90     13.99 o 
   6   8  11     2275.30     2308.89     67.20 o 
   7   8  11        3.43        9.19     14.99 o 
   8   8  11     2604.68     2645.45    114.62 o 
   9   8  11      672.12      682.42     60.91 o 
  10   8  11      183.42      181.47     32.54 o 
  11   8  11     1171.50     1208.31     75.47 o 
  12   8  11      507.34      511.53     39.69 o 
  13   8  11      300.62      290.76     40.90 o 
  14   8  11        1.99        0.95     21.34 o 
  -2   9  11       53.97       48.85     45.79 o 
  -1   9  11        1.57       -4.65     29.73 o 
   0   9  11     1066.89     1036.46     82.12 o 
   1   9  11      127.99      184.75     52.29 o 
   2   9  11     1243.86     1225.20     69.64 o 
   3   9  11      342.33      382.55     29.38 o 
   4   9  11      689.65      673.25     37.41 o 
   5   9  11     3329.66     3376.87    155.36 o 
   6   9  11       63.11       75.97     20.18 o 
   7   9  11     5670.85     5611.55    124.01 o 
   8   9  11      420.63      425.41     40.45 o 
   9   9  11     2007.70     2054.52     79.75 o 
  10   9  11       27.09       11.76     21.38 o 
  11   9  11       30.14       37.84     23.84 o 
  12   9  11        2.78      -10.00     18.39 o 
  13   9  11       87.27       48.38     22.98 o 
  -1  10  11       54.09       37.53     36.90 o 
   0  10  11      121.03      106.18     65.29 o 
   1  10  11       61.10       74.56     32.57 o 
   2  10  11      103.74       92.01     32.26 o 
   3  10  11        2.09      -22.91     18.34 o 
   4  10  11      301.15      291.22     38.66 o 
   5  10  11       63.13       57.35     20.17 o 
   6  10  11     3286.84     3480.12    136.26 o 
   7  10  11       24.37       26.43     19.86 o 
   8  10  11     4027.07     4287.32    102.44 o 
   9  10  11      480.81      568.16     51.70 o 
  10  10  11      419.97      454.97     46.08 o 
  11  10  11      128.05      107.92     29.72 o 
  12  10  11      190.78      207.86     33.74 o 
  13  10  11       20.01        9.94     22.69 o 
   0  11  11      749.08      732.25     74.43 o 
   1  11  11     1551.92     1557.35    146.36 o 
   2  11  11      238.24      231.52     43.28 o 
   3  11  11        5.67       -4.73     25.79 o 
   4  11  11      294.06      314.88     30.46 o 
   5  11  11        6.27        0.46     17.35 o 
   6  11  11       11.71       -6.75     17.15 o 
   7  11  11     2128.90     2208.81     70.75 o 
   8  11  11     1706.27     1851.22     64.47 o 
   9  11  11     1418.91     1328.46     69.07 o 
  10  11  11      977.69     1029.22     64.03 o 
  11  11  11       51.99       31.50     26.91 o 
  12  11  11      134.60      139.03     28.07 o 
  13  11  11      630.61      657.21     48.28 o 
   1  12  11     1254.86     1301.18     85.14 o 
   2  12  11      776.23      803.24     64.57 o 
   3  12  11      223.50      217.83     64.73 o 
   4  12  11       49.78       35.89     29.42 o 
   5  12  11      183.58      189.33     27.93 o 
   6  12  11       55.53      132.71     28.98 o 
   7  12  11      329.94      383.49     51.57 o 
   8  12  11       14.93      -17.62     21.82 o 
   9  12  11     2577.50     2894.32    103.20 o 
  10  12  11      134.91       98.27     30.50 o 
  11  12  11     1625.32     1641.18     80.28 o 
  12  12  11     1095.98     1196.36     60.17 o 
   3  13  11       79.29       10.08     39.42 o 
   5  13  11      147.11      135.86     37.29 o 
   6  13  11       18.99       21.51     25.67 o 
   7  13  11       42.47       35.31     27.19 o 
   8  13  11       63.73       64.61     27.43 o 
   9  13  11      290.85      326.63     44.30 o 
  10  13  11      338.61      319.55     46.10 o 
  11  13  11     1815.22     1857.76     88.75 o 
  12  13  11      103.67       58.12     38.34 o 
   6  14  11      106.02      137.71     45.78 o 
   7  14  11     1121.94     1158.15     70.39 o 
   8  14  11      440.26      450.25     60.64 o 
   9  14  11      335.17      360.93     48.09 o 
  10  14  11      330.05      332.66     55.81 o 
  -1  -9  12     1102.22     1267.48     90.03 o 
   0  -9  12       25.60      -37.86     55.21 o 
   1  -9  12     1100.94     1241.87    200.56 o 
  -3  -8  12        8.19       -6.63     53.19 o 
  -2  -8  12      417.52      393.48    116.15 o 
  -1  -8  12      528.80      551.89     65.41 o 
   0  -8  12      225.46      228.73     49.00 o 
   1  -8  12      374.05      370.75     55.22 o 
   2  -8  12      354.52      358.54     54.21 o 
   3  -8  12      484.45      336.74     84.90 o 
   4  -8  12     1167.99     1157.34    132.87 o 
  -4  -7  12        5.23       47.63     46.31 o 
  -3  -7  12      296.06      279.23     51.41 o 
  -2  -7  12      732.41      801.93    155.82 o 
  -1  -7  12      218.75      219.74    126.51 o 
   0  -7  12      247.61      214.36     46.02 o 
   1  -7  12       23.18       29.16     47.39 o 
   2  -7  12      320.62      231.20     49.33 o 
   3  -7  12      904.20      900.57     72.22 o 
   4  -7  12      388.47      609.09     99.99 o 
   5  -7  12      232.99      111.88     58.06 o 
   6  -7  12       21.30      -44.50     47.91 o 
  -5  -6  12      168.53      259.42     76.90 o 
  -4  -6  12       35.58       87.61     55.62 o 
  -3  -6  12     1013.40     1302.12     88.76 o 
  -2  -6  12        3.02      -18.95     28.69 o 
  -1  -6  12      494.11      607.66     63.66 o 
   0  -6  12       49.90       19.39     30.45 o 
   1  -6  12     1793.78     1906.51     97.49 o 
   2  -6  12       10.54       73.58     32.10 o 
   3  -6  12     1042.16     1070.80     74.29 o 
   4  -6  12        3.18       22.60     41.51 o 
   5  -6  12      985.46      952.29    110.48 o 
   6  -6  12        2.08        7.79     40.81 o 
   7  -6  12      524.23      643.51    100.33 o 
  -5  -5  12        0.09      -59.73     42.90 o 
  -3  -5  12      153.51      152.82     41.56 o 
  -2  -5  12      408.86      476.24     91.19 o 
  -1  -5  12      398.70      376.47     51.08 o 
   0  -5  12     1066.07     1049.80     74.73 o 
   1  -5  12       16.64       22.76     27.55 o 
   2  -5  12      125.05      178.83     57.92 o 
   3  -5  12     1166.89     1145.94    112.50 o 
   4  -5  12     1186.35     1240.64    117.58 o 
   5  -5  12      553.68      514.04     83.44 o 
   6  -5  12       15.99      -24.06     41.30 o 
   7  -5  12       99.31      123.56     61.47 o 
   8  -5  12       92.34      154.01     64.52 o 
  -5  -4  12      834.17      932.27    116.05 o 
  -4  -4  12      120.64      253.86     74.95 o 
  -3  -4  12      393.86      422.54     81.14 o 
  -2  -4  12     3485.35     3796.87    202.47 o 
  -1  -4  12        1.89       -7.96     26.06 o 
   0  -4  12     6152.76     6746.25    188.70 o 
   1  -4  12      594.87      614.98     50.21 o 
   2  -4  12       62.36       75.30     43.11 o 
   3  -4  12     1550.68     1860.16    133.78 o 
   4  -4  12     2004.93     2357.51    152.34 o 
   5  -4  12      121.38       69.11     47.91 o 
   6  -4  12      112.71       34.21     45.20 o 
   7  -4  12        4.00      -49.12     32.75 o 
   8  -4  12       54.17      -45.26     43.46 o 
   9  -4  12      146.92      103.32     60.01 o 
  -5  -3  12      104.76      140.31     62.99 o 
  -4  -3  12        0.38      -12.82     27.72 o 
  -3  -3  12      178.10      140.38     61.40 o 
  -2  -3  12       19.64       29.24     20.98 o 
  -1  -3  12     6219.34     6511.54    184.01 o 
   0  -3  12      520.43      532.77     47.69 o 
   1  -3  12     3283.50     3407.70    117.41 o 
   2  -3  12       49.09       39.93     24.35 o 
   3  -3  12       56.97       63.48     43.04 o 
   4  -3  12     2294.97     2410.98    148.59 o 
   5  -3  12      261.19      261.16     60.63 o 
   6  -3  12       32.18       15.23     33.44 o 
   7  -3  12        2.11      -36.78     37.69 o 
   8  -3  12      554.30      538.79     82.32 o 
   9  -3  12      397.61      373.87     76.21 o 
  10  -3  12      260.43      267.90     70.23 o 
  -5  -2  12     1703.24     1797.82    100.35 o 
  -4  -2  12       50.82        7.33     29.65 o 
  -3  -2  12       11.41       -1.63     27.14 o 
  -2  -2  12     1101.19      991.39     65.38 o 
  -1  -2  12     1764.50     1884.76     84.99 o 
   0  -2  12      204.80      195.16     33.94 o 
   1  -2  12      302.05      301.39     38.51 o 
   2  -2  12       17.68        7.81     19.97 o 
   3  -2  12     6695.49     7093.29    190.71 o 
   4  -2  12       51.11       79.54     38.38 o 
   5  -2  12       62.90       35.74     35.46 o 
   6  -2  12      131.01       82.60     43.53 o 
   7  -2  12      329.90      314.97     66.61 o 
   8  -2  12       12.91       -2.22     26.03 o 
   9  -2  12      207.85      214.99     59.17 o 
  10  -2  12       79.54      104.09     52.98 o 
  -5  -1  12       14.26       -2.87     32.58 o 
  -4  -1  12      453.47      502.46     58.54 o 
  -3  -1  12       97.81       82.54     32.84 o 
  -2  -1  12     1144.18     1252.60    101.45 o 
  -1  -1  12      227.84      271.02     37.45 o 
   0  -1  12      887.31      868.43     56.57 o 
   1  -1  12      350.35      379.22     40.53 o 
   2  -1  12     1403.18     1267.08     65.79 o 
   3  -1  12       48.52       67.05     24.56 o 
   4  -1  12      156.75      137.67     43.32 o 
   5  -1  12      852.14      782.22     81.49 o 
   6  -1  12      165.18      117.44     46.52 o 
   7  -1  12     1180.23     1239.11    104.16 o 
   8  -1  12      695.77      628.14     84.06 o 
   9  -1  12      785.76      891.40     63.52 o 
  10  -1  12      938.80     1042.61     97.07 o 
  11  -1  12      366.57      438.10     53.75 o 
  -5   0  12     1040.10     1067.86     86.22 o 
  -4   0  12      178.94      169.29     40.83 o 
  -3   0  12       78.53      103.77     36.97 o 
  -2   0  12     1069.41     1074.39     93.87 o 
  -1   0  12      442.69      464.05     63.90 o 
   0   0  12     2210.54     2168.19     88.67 o 
   1   0  12      613.22      584.58     46.16 o 
   2   0  12       75.71      105.05     26.09 o 
   3   0  12     1341.61     1236.26    175.46 o 
   4   0  12     1598.30     1588.20    123.35 o 
   5   0  12       33.76       39.15     32.54 o 
   6   0  12     2419.59     2388.24    137.05 o 
   7   0  12        3.67       14.05     30.38 o 
   8   0  12       15.26       11.61     34.07 o 
   9   0  12      969.68     1108.81     75.23 o 
  10   0  12     1126.64     1278.93     75.58 o 
  11   0  12       83.46       76.25     34.02 o 
  -5   1  12       16.51        6.02     36.23 o 
  -4   1  12      306.13      309.67     50.97 o 
  -3   1  12      944.35     1144.89    105.76 o 
  -2   1  12     3031.41     3244.59    170.98 o 
  -1   1  12     3929.74     3695.35    178.62 o 
   0   1  12     1060.05     1104.58     62.04 o 
   1   1  12     1384.38     1259.80     65.75 o 
   2   1  12      573.37      495.60     73.32 o 
   3   1  12      268.01      247.69     35.91 o 
   4   1  12      159.15      147.72     32.33 o 
   5   1  12     3962.78     3825.03    121.47 o 
   6   1  12      134.07       87.82     38.94 o 
   7   1  12      314.93      327.14     59.45 o 
   8   1  12       19.93       76.00     38.52 o 
   9   1  12      472.65      355.09     64.94 o 
  10   1  12      963.91     1121.86     71.69 o 
  11   1  12       60.75       94.40     35.92 o 
  12   1  12        9.40      -41.89     27.93 o 
  -5   2  12        2.55       -0.46     30.77 o 
  -4   2  12      615.29      630.04     49.37 o 
  -3   2  12      853.99      885.89     99.71 o 
  -2   2  12     2430.96     2305.57    145.32 o 
  -1   2  12     3735.03     3610.18    180.99 o 
   0   2  12      400.94      458.00     65.57 o 
   1   2  12    15582.19    15839.53    533.02 o 
   2   2  12        3.62      -11.54     19.57 o 
   3   2  12      387.69      429.45     40.03 o 
   4   2  12     1723.04     1652.85     73.98 o 
   5   2  12     5680.88     5377.89    153.36 o 
   6   2  12      348.43      377.83     59.10 o 
   7   2  12     1198.90     1020.36     86.43 o 
   8   2  12      848.80      695.52     79.13 o 
   9   2  12     2325.89     2222.49     90.90 o 
  10   2  12       82.18      100.76     30.82 o 
  11   2  12      766.91      821.46     65.58 o 
  12   2  12       42.86        5.15     30.00 o 
  -4   3  12      269.55      305.23     47.04 o 
  -3   3  12      536.78      514.68     54.59 o 
  -2   3  12      128.09      146.02     35.07 o 
  -1   3  12        0.17       43.39     40.33 o 
   0   3  12    12267.35    11740.14    404.74 o 
   1   3  12      788.49      738.51     78.81 o 
   2   3  12     8537.85     8207.19    208.50 o 
   3   3  12        3.45       -7.53     17.37 o 
   4   3  12     1286.70     1198.42     62.65 o 
   5   3  12      902.87      746.91     50.36 o 
   6   3  12     1376.11     1183.91     62.16 o 
   7   3  12     1506.35     1344.04    105.44 o 
   8   3  12      124.62       81.43     27.53 o 
   9   3  12      255.56      272.69     70.16 o 
  10   3  12      209.16      195.81     35.36 o 
  11   3  12      451.59      434.49     39.74 o 
  12   3  12       71.27       46.12     41.54 o 
  13   3  12       68.95       90.52     40.09 o 
  -4   4  12       46.12       26.84     32.14 o 
  -3   4  12       90.00      100.65     35.22 o 
  -2   4  12      128.92      100.31     33.38 o 
  -1   4  12     3701.01     3687.04    126.76 o 
   0   4  12       25.43       10.13     23.68 o 
   1   4  12     5266.80     5301.72    224.10 o 
   2   4  12      184.92      159.50     30.83 o 
   3   4  12        1.08      -14.81     18.56 o 
   4   4  12      614.95      543.61     44.35 o 
   5   4  12      905.57      838.50     53.66 o 
   6   4  12     1982.52     1949.26     66.20 o 
   7   4  12      326.98      281.61     37.21 o 
   8   4  12     1364.75     1253.00    141.32 o 
   9   4  12      163.83      191.07     46.86 o 
  10   4  12     1783.90     1895.23     86.71 o 
  11   4  12      566.74      639.67     45.91 o 
  12   4  12      549.43      569.38     71.55 o 
  13   4  12        2.27       -7.00     30.57 o 
  -4   5  12      107.34      114.94     41.01 o 
  -3   5  12        1.43      -24.66     32.61 o 
  -2   5  12        2.66       20.89     29.55 o 
  -1   5  12      132.88      140.91     36.13 o 
   0   5  12     1006.18      969.46     62.69 o 
   1   5  12       61.82       27.40     28.02 o 
   2   5  12        2.77       14.03     24.30 o 
   3   5  12      753.88      728.55     50.75 o 
   4   5  12     3008.60     2861.51    101.36 o 
   5   5  12     1506.35     1517.99     65.29 o 
   6   5  12      401.41      400.85     33.27 o 
   7   5  12     1390.24     1212.42     64.88 o 
   8   5  12     1625.09     1606.29     77.18 o 
   9   5  12     4220.06     4214.11    137.48 o 
  10   5  12      750.51      761.14     58.58 o 
  11   5  12     4047.16     4235.09    116.82 o 
  12   5  12      151.25      146.22     31.33 o 
  13   5  12      528.71      517.89     46.83 o 
  -3   6  12       25.96       56.11     35.58 o 
  -2   6  12        4.78       46.53     33.77 o 
  -1   6  12      404.00      405.29     48.15 o 
   0   6  12        2.56      -20.52     22.27 o 
   1   6  12      928.04      920.97     60.15 o 
   2   6  12      690.48      697.71     51.48 o 
   3   6  12       73.71       78.99     29.83 o 
   4   6  12      758.28      775.52     52.81 o 
   5   6  12       78.55       64.39     22.73 o 
   6   6  12      758.18      757.99     41.05 o 
   7   6  12     4180.24     4316.46     97.64 o 
   8   6  12      100.10       86.91     23.58 o 
   9   6  12     4457.05     4415.43    119.99 o 
  10   6  12     1384.08     1320.95     62.53 o 
  11   6  12       66.89       57.76     29.52 o 
  12   6  12       43.17        2.24     22.18 o 
  13   6  12       20.78       60.86     26.54 o 
  -2   7  12       66.43       20.49     34.04 o 
  -1   7  12     1171.15     1270.96     78.80 o 
   0   7  12     3726.05     3627.32    129.83 o 
   1   7  12      131.01       59.93     28.81 o 
   2   7  12      617.69      559.95     54.37 o 
   3   7  12     1678.04     1678.42     74.33 o 
   4   7  12      154.28      103.57     20.25 o 
   5   7  12       10.99       21.42     15.55 o 
   6   7  12     1356.70     1357.60     50.36 o 
   7   7  12      709.88      696.85     39.04 o 
   8   7  12     3112.14     3017.83     94.94 o 
   9   7  12     1044.96      951.55     55.86 o 
  10   7  12       55.99       32.89     29.53 o 
  11   7  12      270.75      249.23     36.89 o 
  12   7  12       16.02       37.77     19.57 o 
  13   7  12      603.42      686.16     46.65 o 
  -2   8  12      723.96      669.97     81.18 o 
  -1   8  12      247.53      188.46     43.17 o 
   0   8  12     1442.21     1425.90     82.08 o 
   1   8  12      221.59      209.50     39.81 o 
   2   8  12      367.90      294.85     41.29 o 
   3   8  12        0.77       -9.54     17.63 o 
   4   8  12        4.91       -4.58     15.09 o 
   5   8  12      212.41      197.36     25.24 o 
   6   8  12        3.16       21.59     16.45 o 
   7   8  12      625.68      727.27     40.99 o 
   8   8  12     1563.43     1692.79     70.88 o 
   9   8  12      195.99      156.79     30.31 o 
  10   8  12     2129.25     2051.41    126.17 o 
  11   8  12      309.43      355.78     64.67 o 
  12   8  12     1747.61     1873.65     69.13 o 
  13   8  12        5.51      -10.15     19.79 o 
  -1   9  12     1696.72     1731.49    123.70 o 
   0   9  12       11.91        3.16     29.56 o 
   1   9  12      899.64      926.33     67.67 o 
   2   9  12      257.06      239.67     72.31 o 
   3   9  12       26.43        9.27     25.43 o 
   4   9  12        3.09      -11.65     13.56 o 
   5   9  12       60.87       66.19     25.65 o 
   6   9  12       24.82       54.65     21.84 o 
   7   9  12       78.38       33.38     24.64 o 
   8   9  12     2564.65     2438.28     73.92 o 
   9   9  12     1260.10     1280.19     67.19 o 
  10   9  12      992.49     1016.74     94.48 o 
  11   9  12      448.37      435.14     46.43 o 
  12   9  12      263.84      272.84     34.42 o 
  13   9  12        2.34       -2.33     20.75 o 
   0  10  12      352.11      315.96     56.70 o 
   1  10  12       83.66       84.44     33.94 o 
   2  10  12        2.38      -16.63     28.29 o 
   3  10  12       58.02       47.14     29.00 o 
   4  10  12      899.06      919.27     80.87 o 
   5  10  12      946.77     1044.24     49.02 o 
   6  10  12      327.34      349.65     33.22 o 
   7  10  12     8127.63     8557.21    175.54 o 
   8  10  12       79.74      101.65     25.14 o 
   9  10  12     6166.23     6059.78    157.07 o 
  10  10  12      549.67      502.47     48.41 o 
  11  10  12        6.10       20.55     23.98 o 
  12  10  12        1.57        1.21     22.98 o 
  13  10  12       75.83       17.01     23.30 o 
   1  11  12      202.38      209.22     47.28 o 
   2  11  12       70.71       62.04     36.45 o 
   3  11  12       44.26       42.14     30.58 o 
   4  11  12      157.12      175.80     29.34 o 
   5  11  12     1188.42     1336.59     63.68 o 
   6  11  12      906.27     1040.32     51.59 o 
   7  11  12      459.62      411.69     37.34 o 
   8  11  12     2873.58     2941.90     88.20 o 
   9  11  12      213.74      263.86     38.35 o 
  10  11  12      975.24      893.07     61.61 o 
  11  11  12      398.29      408.03     69.45 o 
  12  11  12      113.62      128.72     28.86 o 
   2  12  12      309.41      257.50     48.74 o 
   3  12  12      141.25      112.41     39.29 o 
   4  12  12      419.56      579.40     83.16 o 
   5  12  12       74.45       73.69     25.06 o 
   6  12  12      272.62      295.57     34.13 o 
   7  12  12       29.51       15.44     41.46 o 
   8  12  12      190.00      191.80     30.89 o 
   9  12  12      146.65      140.80     35.05 o 
  10  12  12      343.32      370.62     46.63 o 
  11  12  12      692.00      718.60     60.30 o 
  12  12  12      234.25      245.88     35.94 o 
   5  13  12     1035.63     1147.05    108.82 o 
   6  13  12       28.85      -20.22     25.60 o 
   7  13  12      437.88      500.01     51.01 o 
   8  13  12      720.20      690.26     58.00 o 
   9  13  12       21.93       -0.86     33.20 o 
  10  13  12        0.46      -33.05     25.56 o 
  11  13  12      530.13      571.27     57.60 o 
   7  14  12      112.06      160.13     52.48 o 
   8  14  12      142.50       86.64     45.61 o 
   9  14  12       88.83       42.67     31.66 o 
   0  -8  13      401.63      488.87     83.72 o 
   1  -8  13        3.20      -31.09     35.22 o 
  -2  -7  13       20.08      -15.54     36.64 o 
  -1  -7  13        5.70       -4.92     31.84 o 
   0  -7  13       94.76       59.11     36.71 o 
   1  -7  13       26.42        5.68     53.43 o 
   2  -7  13       74.56      138.49     54.20 o 
   3  -7  13      159.16      115.81     42.15 o 
   4  -7  13      116.38      176.12     68.91 o 
  -3  -6  13      221.86      255.45     49.74 o 
  -2  -6  13      199.59      227.10     57.92 o 
  -1  -6  13        6.88       31.15     36.41 o 
   0  -6  13      948.29      964.22     78.19 o 
   1  -6  13       17.15       30.71     32.45 o 
   2  -6  13      335.36      380.64     79.47 o 
   3  -6  13      316.42      279.00     51.73 o 
   4  -6  13      166.31      215.15    114.31 o 
   5  -6  13      294.79      209.22     70.37 o 
   6  -6  13      302.56      356.83     77.94 o 
  -4  -5  13       34.39       13.98     53.40 o 
  -3  -5  13      270.00      224.51     76.48 o 
  -2  -5  13       44.57       51.60     36.51 o 
  -1  -5  13     2330.70     2816.14    181.96 o 
   0  -5  13      101.00       78.78     34.44 o 
   1  -5  13        5.22       34.17     31.99 o 
   2  -5  13     1188.17     1340.14    124.67 o 
   3  -5  13       13.88      -28.79     36.99 o 
   4  -5  13     1311.56     1393.88    129.67 o 
   5  -5  13      451.22      505.42     89.83 o 
   6  -5  13      130.29      174.52     64.39 o 
   7  -5  13      252.54      272.42     81.56 o 
  -4  -4  13        1.73      -72.17     48.12 o 
  -3  -4  13        7.54      -22.88     45.13 o 
  -2  -4  13      388.95      414.96     63.76 o 
  -1  -4  13       20.85       13.01     32.55 o 
   0  -4  13      375.39      446.83     54.90 o 
   1  -4  13     3586.20     3678.88    200.53 o 
   2  -4  13     1005.50      974.75    104.02 o 
   3  -4  13     2321.99     2551.09    163.88 o 
   4  -4  13      294.97      333.54     72.80 o 
   5  -4  13      355.95      394.59     78.57 o 
   6  -4  13        3.68      -28.99     41.58 o 
   7  -4  13      380.21      376.65     80.66 o 
   8  -4  13      107.16      -19.61     47.84 o 
  -4  -3  13      125.62      124.53     62.30 o 
  -3  -3  13       49.74       55.18     33.83 o 
  -2  -3  13       42.17       32.56     46.17 o 
  -1  -3  13      139.12      171.05     38.20 o 
   0  -3  13     6310.09     6895.41    194.96 o 
   1  -3  13        2.88        1.54     24.50 o 
   2  -3  13    11501.17    12308.98    300.11 o 
   3  -3  13       60.94       42.69     42.21 o 
   4  -3  13      210.89      206.16     61.60 o 
   5  -3  13      105.03      137.25     52.22 o 
   6  -3  13     1242.55     1234.59    115.84 o 
   7  -3  13       26.84       43.39     44.43 o 
   8  -3  13       90.15       27.26     46.79 o 
   9  -3  13      457.22      522.25     89.83 o 
  -4  -2  13       69.70       24.24     89.76 o 
  -3  -2  13      203.45      283.15     47.98 o 
  -2  -2  13      305.19      270.85     43.06 o 
  -1  -2  13     3060.55     3107.20    142.43 o 
   0  -2  13      553.52      503.33     49.87 o 
   1  -2  13     9394.97     9945.93    592.09 o 
   2  -2  13      160.10      173.24     52.01 o 
   3  -2  13     1867.51     1923.08     87.59 o 
   4  -2  13      892.25      914.19     95.60 o 
   5  -2  13      297.00      361.63     66.82 o 
   6  -2  13      818.12      765.95     88.79 o 
   7  -2  13      404.70      391.53     73.29 o 
   8  -2  13       10.54      105.55     52.08 o 
   9  -2  13      359.22      378.66     73.84 o 
  10  -2  13       36.09        0.56     44.71 o 
  -4  -1  13      803.74      869.14     74.06 o 
  -3  -1  13     1837.23     2057.78    121.96 o 
  -2  -1  13       23.54       31.36     41.79 o 
  -1  -1  13      564.44      622.23     74.12 o 
   0  -1  13     1715.73     1841.04    194.51 o 
   1  -1  13      331.31      313.42     40.89 o 
   2  -1  13      646.06      723.47     88.79 o 
   3  -1  13     1824.19     1705.98     80.05 o 
   4  -1  13       41.74       73.70     42.41 o 
   5  -1  13     2584.55     2490.25    148.03 o 
   6  -1  13      147.12      140.31     49.02 o 
   7  -1  13      935.19      874.28     96.79 o 
   9  -1  13      446.87      425.20     51.37 o 
  10  -1  13      861.75      950.70     71.16 o 
  -4   0  13     1668.31     1798.95    101.14 o 
  -3   0  13       40.72      116.62     37.46 o 
  -2   0  13      894.42      818.73     89.21 o 
  -1   0  13      130.54       76.90     39.77 o 
   0   0  13       42.46       32.65     48.01 o 
   1   0  13     1116.27     1166.86     67.08 o 
   2   0  13       44.44       33.76     23.13 o 
   3   0  13      258.77      293.18     38.53 o 
   4   0  13        3.17       10.31     47.45 o 
   5   0  13      233.30      200.11     55.35 o 
   6   0  13       20.07       -2.85     29.97 o 
   7   0  13     6000.99     6100.28    260.95 o 
   8   0  13      687.72      606.86     82.74 o 
   9   0  13     7192.78     7342.24    303.99 o 
  10   0  13     1340.67     1332.67    110.52 o 
  11   0  13      236.62      271.57     86.01 o 
  -4   1  13      683.12      742.83     78.47 o 
  -3   1  13       43.91       12.93     43.80 o 
  -2   1  13      281.29      207.41     57.50 o 
  -1   1  13        3.78       13.35     35.95 o 
   0   1  13     9199.41     9231.60    335.83 o 
   1   1  13      102.22      132.82     56.67 o 
   2   1  13     2004.05     2086.27     87.56 o 
   3   1  13      157.81      187.52     33.50 o 
   4   1  13      598.39      528.11     47.76 o 
   5   1  13      765.95      714.80     52.98 o 
   6   1  13      457.28      454.59     66.96 o 
   7   1  13       43.95       26.84     38.87 o 
   8   1  13     5410.08     5447.67    240.79 o 
   9   1  13       33.51       58.54     46.31 o 
  10   1  13     1379.16     1495.94     83.15 o 
  11   1  13      142.01      118.11     39.98 o 
  -4   2  13      113.83      190.48     47.96 o 
  -3   2  13     1170.42      869.83    103.60 o 
  -2   2  13      197.68      170.84     55.42 o 
  -1   2  13     1740.76     1785.62    129.54 o 
   0   2  13     1409.54     1612.56    117.16 o 
   1   2  13     3784.94     3745.45    124.48 o 
   2   2  13     1806.65     1653.80     77.84 o 
   3   2  13        0.28        7.42     20.55 o 
   4   2  13      728.60      816.15     55.74 o 
   5   2  13        5.87       10.66     19.74 o 
   6   2  13       89.50       90.18     39.28 o 
   7   2  13      997.60      982.89     92.68 o 
   8   2  13       52.56       50.83     38.94 o 
   9   2  13      671.88      643.65     83.78 o 
  10   2  13     2260.83     2560.47    158.04 o 
  11   2  13        0.85      -19.10     27.44 o 
  12   2  13      674.03      735.78     67.33 o 
  -3   3  13      479.99      502.08     87.68 o 
  -2   3  13        5.15       13.28     41.65 o 
  -1   3  13      326.59      343.06     69.60 o 
   0   3  13      558.73      589.00     76.28 o 
   1   3  13     3166.71     2780.88    151.99 o 
   2   3  13      245.87      256.89     63.20 o 
   3   3  13     5715.82     5432.37    158.43 o 
   4   3  13        4.79       10.64     22.02 o 
   5   3  13      751.77      711.42     52.83 o 
   6   3  13       34.22       25.34     22.60 o 
   7   3  13      448.61      387.63     63.13 o 
   8   3  13       19.73       -2.43     35.04 o 
   9   3  13     1013.28      973.69     66.47 o 
  10   3  13       64.54       25.41     25.78 o 
  11   3  13     1465.54     1751.92    123.82 o 
  12   3  13       43.27       28.65     52.60 o 
  -3   4  13      125.86      154.78     43.83 o 
  -2   4  13       11.63       26.83     40.01 o 
  -1   4  13        1.84       11.92     27.05 o 
   0   4  13      578.18      600.47     83.09 o 
   1   4  13      685.63      593.24     75.65 o 
   2   4  13     4924.06     4768.79    145.65 o 
   3   4  13       11.80      -20.63     19.67 o 
   4   4  13      851.40      666.76     50.93 o 
   5   4  13      640.93      626.34     50.47 o 
   6   4  13     1488.25     1390.75     72.12 o 
   7   4  13     6376.63     6409.56    179.59 o 
   8   4  13       29.53       -0.04     35.95 o 
   9   4  13      428.28      360.80    100.61 o 
  10   4  13      766.53      690.80     57.76 o 
  11   4  13      332.17      305.83     37.15 o 
  12   4  13       51.71       48.06     26.76 o 
  -2   5  13     1121.67     1084.24     76.42 o 
  -1   5  13      204.11      118.15     34.87 o 
   0   5  13      318.96      263.75     42.15 o 
   1   5  13     2183.17     2201.28    141.08 o 
   2   5  13     2200.41     1861.97    126.96 o 
   3   5  13     1716.71     1729.37     90.81 o 
   4   5  13      131.60      115.83     29.37 o 
   5   5  13      332.44      307.08     39.80 o 
   6   5  13     8550.06     8051.43    172.07 o 
   7   5  13     1425.13     1375.62     58.79 o 
   8   5  13     3736.56     3481.16    122.78 o 
   9   5  13     2341.98     2237.29     96.41 o 
  10   5  13        9.29       -8.70     23.68 o 
  11   5  13      446.22      409.73     69.11 o 
  12   5  13      122.59       82.67     26.48 o 
  13   5  13      155.48      187.17     33.74 o 
  -2   6  13      141.59      163.83     42.39 o 
  -1   6  13      584.32      523.07     56.27 o 
   0   6  13        1.06       19.32     28.65 o 
   1   6  13      181.14      189.80     37.28 o 
   2   6  13      293.27      321.61     41.98 o 
   3   6  13      490.16      507.77     47.63 o 
   4   6  13      747.58      715.82     61.26 o 
   5   6  13      468.92      475.00     56.39 o 
   6   6  13      383.92      430.64     52.47 o 
   7   6  13     1593.07     1752.97     68.25 o 
   8   6  13     5969.05     5719.26    296.65 o 
   9   6  13      147.56      194.18     63.72 o 
  10   6  13     3898.43     3943.40    138.53 o 
  11   6  13      611.22      667.60     78.78 o 
  12   6  13       46.00       21.84     28.22 o 
  13   6  13      150.90      137.67     37.87 o 
  -1   7  13        2.96      -41.09     27.39 o 
   0   7  13       86.38       85.06     32.77 o 
   1   7  13      149.07      134.32     36.51 o 
   2   7  13      549.19      586.17     51.70 o 
   3   7  13       32.26       48.06     26.19 o 
   4   7  13        0.00       17.95     32.05 o 
   5   7  13      318.50      293.07     33.39 o 
   6   7  13      146.50      150.97     24.51 o 
   7   7  13      562.56      583.75     37.95 o 
   8   7  13        2.10      -31.27     20.84 o 
   9   7  13     4563.06     4691.98    162.70 o 
  10   7  13        3.84       -0.94     20.93 o 
  11   7  13      200.78      195.62     34.12 o 
  12   7  13      210.85      260.36     39.22 o 
  13   7  13      199.78      277.61     40.53 o 
  -1   8  13       26.17       28.05     31.89 o 
   0   8  13       91.52       54.19     72.80 o 
   1   8  13      585.40      634.24     57.94 o 
   2   8  13      480.07      437.75     86.84 o 
   3   8  13       32.25       27.90     29.32 o 
   4   8  13        0.58       -2.45     20.11 o 
   5   8  13       24.65       16.47     16.68 o 
   6   8  13      634.98      667.15     42.73 o 
   7   8  13      374.44      405.10     34.17 o 
   8   8  13     5204.65     5326.17    118.97 o 
   9   8  13       11.65       15.66     21.63 o 
  10   8  13      298.53      264.97     52.07 o 
  11   8  13      459.93      439.60     46.22 o 
  12   8  13      734.94      797.49     49.53 o 
  13   8  13      689.55      755.41     50.20 o 
   0   9  13        5.48      -31.15     35.32 o 
   1   9  13        9.22        4.56     31.52 o 
   2   9  13      436.68      429.78     51.31 o 
   3   9  13      133.03      124.78     44.64 o 
   4   9  13        4.45       -8.50     19.58 o 
   5   9  13      209.42      226.58     28.61 o 
   6   9  13     1163.52     1195.08     53.24 o 
   7   9  13     2021.38     1915.65     83.74 o 
   8   9  13       96.52      121.79     25.43 o 
   9   9  13       29.40       19.34     22.91 o 
  10   9  13       78.49      111.70     29.61 o 
  11   9  13      390.98      386.17     50.81 o 
  12   9  13      490.51      530.56     51.76 o 
   1  10  13        8.40       41.59     34.39 o 
   2  10  13        0.12        9.64     28.19 o 
   3  10  13       16.91       39.52     34.14 o 
   4  10  13        9.81      -31.03     20.69 o 
   5  10  13      124.11      132.81     28.96 o 
   6  10  13       91.00      104.22     25.63 o 
   7  10  13     1178.72     1391.33     58.48 o 
   8  10  13        2.46       30.51     22.41 o 
   9  10  13      367.19      371.56     44.50 o 
  10  10  13      129.12      144.78     34.31 o 
  11  10  13     1065.58     1064.98     67.94 o 
  12  10  13        6.34       -3.73     25.51 o 
   2  11  13      358.25      321.61     50.55 o 
   3  11  13      143.98      123.33     39.37 o 
   4  11  13      119.90      138.58     42.37 o 
   5  11  13       44.08       74.78     31.74 o 
   6  11  13     2328.26     2541.20     78.99 o 
   7  11  13       29.09       13.34     21.05 o 
   8  11  13     3389.98     3696.04    148.25 o 
   9  11  13      360.75      534.91     54.43 o 
  10  11  13        1.70      -15.14     24.26 o 
  11  11  13        7.60       -5.35     28.27 o 
  12  11  13      310.75      343.56     47.82 o 
   4  12  13      263.34      163.40     68.56 o 
   5  12  13       19.95      -42.45     28.30 o 
   6  12  13        1.74       11.99     22.66 o 
   7  12  13     1073.48     1147.72     56.67 o 
   8  12  13      154.93      169.21     30.60 o 
   9  12  13      151.14       87.28     30.73 o 
  10  12  13      492.57      510.38     53.47 o 
  11  12  13        1.13       18.58     29.46 o 
   6  13  13       83.55      108.74     33.63 o 
   7  13  13       23.94      -23.35     27.70 o 
   8  13  13       11.67       -2.16     29.24 o 
   9  13  13      253.97      301.11     53.11 o 
  -1  -6  14       55.55       33.65     37.66 o 
   0  -6  14      691.59      807.59    147.54 o 
   1  -6  14        7.12       30.91     35.78 o 
   2  -6  14      594.79      749.98    156.34 o 
   3  -6  14      124.90      216.62     98.80 o 
   4  -6  14        4.41       33.20     36.95 o 
  -2  -5  14      383.88      440.22    170.91 o 
  -1  -5  14       33.88       27.59     37.24 o 
   0  -5  14      647.31      750.96     80.03 o 
   1  -5  14      382.29      483.52     61.65 o 
   2  -5  14      166.77      126.48     57.92 o 
   3  -5  14       41.69       47.07     49.78 o 
   4  -5  14      265.63      316.57     76.55 o 
   5  -5  14      471.19      283.62     74.61 o 
   6  -5  14       86.17       53.68     57.99 o 
  -2  -4  14      287.11      361.14     87.47 o 
  -1  -4  14     1501.81     1503.19    136.84 o 
   0  -4  14       80.57       73.76     36.64 o 
   1  -4  14     1724.54     1946.93    150.33 o 
   2  -4  14        0.20      -17.80     37.13 o 
   3  -4  14       27.19       36.16     45.33 o 
   4  -4  14      885.15     1035.04    114.10 o 
   5  -4  14       89.05      123.70     57.02 o 
   6  -4  14      876.38      986.64    115.28 o 
   7  -4  14        4.21        3.41     48.60 o 
  -3  -3  14      145.92      140.73     67.58 o 
  -2  -3  14      111.16      129.88     59.66 o 
  -1  -3  14      244.31      262.25     38.79 o 
   0  -3  14       96.98       48.23     31.35 o 
   1  -3  14      418.11      420.20     48.47 o 
   2  -3  14       20.85       21.82     27.50 o 
   3  -3  14     2402.76     2589.05    168.26 o 
   4  -3  14      420.88      622.37     88.65 o 
   5  -3  14      972.79      970.58    109.58 o 
   6  -3  14       18.72       15.78     45.89 o 
   7  -3  14      379.70      319.98     80.59 o 
   8  -3  14      175.20      196.42     69.25 o 
  -3  -2  14      408.30      434.35     76.62 o 
  -2  -2  14       13.33       11.00     31.17 o 
  -1  -2  14      993.96      998.60     91.09 o 
   0  -2  14      653.59      668.00     58.82 o 
   1  -2  14     1374.75     1499.68    137.46 o 
   2  -2  14     1388.68     1584.16    157.00 o 
   3  -2  14       30.05       21.71     28.20 o 
   4  -2  14      413.36      370.53     72.24 o 
   5  -2  14       68.98       84.27     45.20 o 
   6  -2  14      656.25      543.24     81.70 o 
   7  -2  14     1185.11     1027.39    110.48 o 
   8  -2  14      612.46      611.80     89.90 o 
   9  -2  14       54.82       31.15     50.83 o 
  -3  -1  14       10.21       34.73     36.82 o 
  -2  -1  14      798.02      739.41     66.09 o 
  -1  -1  14      849.61      635.65     82.05 o 
   0  -1  14     2134.98     2146.41    129.19 o 
   1  -1  14     2015.66     2224.74     97.26 o 
   2  -1  14      113.85       62.86     31.28 o 
   3  -1  14      402.29      397.50     47.10 o 
   4  -1  14        0.51       -8.60     22.30 o 
   5  -1  14      151.29      138.23     49.02 o 
   6  -1  14     1341.96     1349.73    112.92 o 
   7  -1  14        1.01       56.53     40.88 o 
   9  -1  14      323.54      351.27     72.10 o 
  -3   0  14       25.39       30.49     38.68 o 
  -2   0  14       66.55      116.60     52.91 o 
  -1   0  14     3055.02     3562.62    185.37 o 
   0   0  14      641.93      564.59     73.98 o 
   1   0  14      957.35      979.79     78.92 o 
   2   0  14      585.13      620.13     54.16 o 
   3   0  14      247.17      247.50     38.59 o 
   4   0  14      453.65      482.22     51.04 o 
   5   0  14      291.13      235.50     58.54 o 
   6   0  14       13.77       36.99     38.66 o 
   7   0  14     1335.13     1462.30    116.60 o 
   9   0  14      793.52      920.10    101.51 o 
  10   0  14     3153.25     3894.77    195.45 o 
  -3   1  14      191.12      129.84     44.02 o 
  -2   1  14      599.83      658.53     90.53 o 
  -1   1  14       37.64       65.36     43.67 o 
   0   1  14      648.11      689.82     82.95 o 
   1   1  14        5.80       -5.56     23.33 o 
   2   1  14       27.90        9.03     24.41 o 
   3   1  14       65.11      110.12     30.37 o 
   4   1  14       50.36       11.64     28.40 o 
   5   1  14     1021.08      990.84    170.73 o 
   6   1  14      127.69      147.54     52.29 o 
   7   1  14      371.14      395.14     69.88 o 
   8   1  14       94.64       82.39     45.33 o 
   9   1  14     6248.73     6427.29    278.54 o 
  10   1  14      326.65      367.33     75.44 o 
  11   1  14     2111.92     2221.34    105.66 o 
  -2   2  14      940.37     1123.27    113.61 o 
  -1   2  14       83.31       21.55     40.68 o 
   0   2  14       72.17       86.50     49.78 o 
   1   2  14        0.50      -44.33     29.55 o 
   2   2  14      291.21      342.68     43.34 o 
   3   2  14       24.24      -10.37     50.90 o 
   4   2  14       95.24       61.99     51.11 o 
   5   2  14     2668.36     2511.34    220.79 o 
   6   2  14       26.94        7.51     35.60 o 
   7   2  14     1814.99     1539.34    114.24 o 
   8   2  14     1251.92     1147.95    105.41 o 
   9   2  14        7.17       35.39     41.09 o 
  10   2  14     1243.72     1297.03    119.04 o 
  11   2  14      192.25      199.52     43.77 o 
  -2   3  14       20.60      -55.69     37.13 o 
  -1   3  14      351.25      569.53     88.10 o 
   0   3  14      228.76      225.14     59.59 o 
   1   3  14      636.00      653.31     82.81 o 
   2   3  14      990.34      895.53     61.62 o 
   3   3  14      215.87      188.45     36.54 o 
   4   3  14      789.10      776.72     86.04 o 
   5   3  14        0.08       -8.71     22.48 o 
   6   3  14     5849.21     5743.02    170.88 o 
   7   3  14      271.84      330.97     64.59 o 
   8   3  14      933.08      629.39     82.12 o 
   9   3  14        4.25      -19.26     34.14 o 
  10   3  14      180.60       61.53     45.33 o 
  11   3  14       22.26      -15.89     22.10 o 
  -2   4  14      354.15      301.62     80.79 o 
  -1   4  14       11.48      -15.85     35.88 o 
   0   4  14      675.08      783.06     92.41 o 
   1   4  14     1643.63     1631.12    124.11 o 
   2   4  14     1711.54     1545.04    116.19 o 
   3   4  14      140.14      145.81     41.16 o 
   4   4  14      629.46      584.09     80.86 o 
   5   4  14     3548.02     3570.70    124.36 o 
   6   4  14      175.64      235.90     46.06 o 
   7   4  14     1667.88     1602.96    115.00 o 
   8   4  14      533.24      374.84     66.82 o 
   9   4  14       59.90       14.75     23.32 o 
  10   4  14      100.97       -4.92     52.01 o 
  11   4  14       19.88      -16.26     25.45 o 
  12   4  14      493.60      568.54     50.66 o 
  -1   5  14      362.39      311.09     47.76 o 
   0   5  14       99.38       60.56     50.20 o 
   1   5  14     1488.93     1528.43    123.28 o 
   2   5  14      348.88      278.54     64.46 o 
   3   5  14      240.66      243.00     91.26 o 
   4   5  14      547.81      472.62     48.23 o 
   5   5  14     1228.00     1412.20     95.15 o 
   6   5  14      363.44      323.14     45.16 o 
   7   5  14     1445.13     1324.20     75.31 o 
   8   5  14      211.46      272.73     41.86 o 
   9   5  14     2022.23     2001.77    175.29 o 
  10   5  14       32.08       24.90     26.54 o 
  11   5  14      294.84      373.73     96.58 o 
  12   5  14        0.81      -10.82     23.73 o 
  -1   6  14      124.24      138.51     40.66 o 
   0   6  14     1077.27     1076.11     73.28 o 
   1   6  14      581.44      565.78     55.29 o 
   2   6  14      539.69      748.85     91.64 o 
   3   6  14      113.03      151.51     54.16 o 
   4   6  14     1554.39     1548.11     79.58 o 
   5   6  14      198.65      186.16     37.31 o 
   6   6  14      144.79      187.99     37.35 o 
   7   6  14      271.69      253.24     34.29 o 
   8   6  14      970.36      866.61    132.73 o 
   9   6  14      122.15      159.84     36.63 o 
  10   6  14       90.77       82.11     30.69 o 
  11   6  14     1247.09     1364.48     94.70 o 
  12   6  14      114.17      154.03     33.50 o 
   0   7  14      566.30      551.55     59.95 o 
   1   7  14       60.48       24.22     33.22 o 
   2   7  14      393.37      270.14     42.39 o 
   3   7  14      516.64      299.40     68.35 o 
   4   7  14      141.10       87.95     32.02 o 
   5   7  14       35.24       61.20     27.97 o 
   6   7  14        0.62        1.53     20.45 o 
   7   7  14       82.77       89.68     26.05 o 
   8   7  14       87.12      116.14     34.15 o 
   9   7  14      166.61      114.41     37.30 o 
  10   7  14     1133.82     1214.35     79.28 o 
  11   7  14       48.22       51.51     31.97 o 
  12   7  14     2379.67     2461.33    112.42 o 
   1   8  14     1491.30     1472.68     87.54 o 
   2   8  14      167.12      186.02     40.07 o 
   3   8  14       40.27       -4.44     26.01 o 
   4   8  14        2.02      -34.63     33.03 o 
   5   8  14        5.69       38.81     49.58 o 
   6   8  14        8.82       31.64     22.57 o 
   7   8  14      606.17      592.74     40.67 o 
   8   8  14      457.66      433.52     37.13 o 
   9   8  14        0.26        4.61     22.06 o 
  10   8  14      173.42      133.38     32.25 o 
  11   8  14      810.98      915.21     61.57 o 
  12   8  14      328.49      334.42     64.25 o 
   2   9  14       21.39       22.28     32.11 o 
   3   9  14      106.16       82.25     34.46 o 
   4   9  14      185.02      155.85     37.26 o 
   5   9  14      122.88       77.01     33.88 o 
   6   9  14      164.95      132.93     24.89 o 
   7   9  14     1042.94     1059.34     52.46 o 
   8   9  14        4.96       35.36     21.15 o 
   9   9  14        3.05       60.00     25.53 o 
  10   9  14     1058.66     1288.41     94.43 o 
  11   9  14     1249.32     1307.46     73.57 o 
  12   9  14      164.78      256.09     41.29 o 
   3  10  14      232.97      332.33     50.85 o 
   4  10  14     1175.50     1261.80     77.53 o 
   5  10  14        1.88      -14.33     26.34 o 
   6  10  14       15.98       22.40     21.51 o 
   7  10  14        3.31       55.23     23.43 o 
   8  10  14       19.50        2.31     21.47 o 
   9  10  14      516.18      678.82     55.87 o 
  10  10  14      499.66      604.89     55.51 o 
  11  10  14       48.19       51.58     29.28 o 
   4  11  14       55.94       57.29     50.90 o 
   5  11  14        8.98      -22.24     29.87 o 
   6  11  14     1052.32     1130.18     56.26 o 
   7  11  14      164.53      186.36     31.79 o 
   8  11  14     1654.68     1528.60     66.16 o 
   9  11  14     1347.87     1490.06     78.44 o 
  10  11  14        0.05       10.61     27.17 o 
  11  11  14       19.71       32.30     29.57 o 
   6  12  14        0.33       47.03     30.51 o 
   7  12  14     2888.29     3102.39     94.88 o 
   8  12  14      771.79      739.06     50.64 o 
   9  12  14      319.91      312.70     42.07 o 
   0  -4  15     1300.39     1538.09    143.72 o 
   1  -4  15      158.12      230.98     70.23 o 
   2  -4  15        7.33      -15.99     43.39 o 
   3  -4  15      410.20      406.20     84.34 o 
   4  -4  15      586.70      715.26    104.78 o 
   5  -4  15      123.24       45.68     50.13 o 
  -1  -3  15      491.40      520.16     97.34 o 
   0  -3  15      212.44      286.75     76.41 o 
   1  -3  15       52.17       42.78     33.45 o 
   2  -3  15       27.78       31.48     36.40 o 
   3  -3  15      372.93      220.06     68.00 o 
   4  -3  15        1.15      -51.45     36.30 o 
   5  -3  15      303.19      352.31     76.97 o 
   6  -3  15      397.74      393.13     82.25 o 
  -1  -2  15       11.35        4.10     31.97 o 
   0  -2  15       39.94       34.17     30.97 o 
   1  -2  15        0.19      -36.18     24.12 o 
   2  -2  15      466.05      488.07     54.32 o 
   3  -2  15      268.38      312.09     45.01 o 
   4  -2  15      410.31      475.38     82.46 o 
   5  -2  15      365.94      262.76     68.63 o 
   6  -2  15      208.91      141.43     55.69 o 
   8  -2  15       13.62       -8.97     43.11 o 
  -1  -1  15       58.32       -6.19     43.46 o 
   0  -1  15      146.52      149.00     56.88 o 
   1  -1  15      659.30      708.13     62.24 o 
   2  -1  15      451.75      462.49     52.47 o 
   3  -1  15      313.63      302.55     47.28 o 
   4  -1  15       30.04       29.17     29.52 o 
   5  -1  15        5.03       97.83     44.78 o 
   6  -1  15      147.13      157.07     59.73 o 
  -1   0  15      383.10      396.33     77.04 o 
   0   0  15      814.66      811.63     92.27 o 
   1   0  15      784.77      792.82     64.03 o 
   2   0  15      468.11      439.05     50.90 o 
   3   0  15       49.54       66.18     43.11 o 
   4   0  15        1.63        3.27     24.93 o 
   5   0  15      111.59       32.68     43.60 o 
   6   0  15      462.57      380.82     69.39 o 
   7   0  15       89.55      146.36     56.53 o 
   8   0  15      236.96      123.97     58.27 o 
   9   0  15       99.98       51.59     50.55 o 
  -1   1  15      259.90      237.10     63.97 o 
   0   1  15      199.80       96.86     53.40 o 
   1   1  15      185.56      148.52     54.51 o 
   2   1  15      694.18      718.11    127.66 o 
   3   1  15      715.18      739.81     59.25 o 
   4   1  15       41.19       85.12     30.03 o 
   5   1  15     1068.52     1194.25     72.77 o 
   6   1  15       55.11        4.17     36.30 o 
   7   1  15       10.95       26.14     38.17 o 
   8   1  15      123.70      145.18     55.69 o 
   9   1  15      279.53      337.29     73.98 o 
  10   1  15       66.07       63.62     49.44 o 
  -1   2  15      163.79      106.59     53.89 o 
   0   2  15      355.03      351.41     72.87 o 
   1   2  15      420.55      429.28     73.35 o 
   2   2  15      176.54      176.55     57.33 o 
   3   2  15      309.27      321.85     45.37 o 
   4   2  15      710.71      775.77     89.87 o 
   5   2  15        0.46       -7.06     38.69 o 
   6   2  15      467.19      302.18     66.05 o 
   7   2  15        1.23       11.26     38.59 o 
   8   2  15      127.93      156.24     58.48 o 
   9   2  15        4.60        2.57     38.31 o 
  10   2  15      215.47      333.40     76.07 o 
  -1   3  15       62.72       96.02     55.97 o 
   0   3  15     1785.99     1817.12    138.92 o 
   1   3  15      353.99      343.90     70.37 o 
   2   3  15     1253.46     1010.91    101.17 o 
   3   3  15      787.67      844.34     97.73 o 
   4   3  15       51.82       22.26     28.26 o 
   5   3  15      368.68      333.34     47.25 o 
   6   3  15      140.68      171.67     37.90 o 
   7   3  15      632.78      666.66     84.62 o 
   8   3  15       54.26       61.26     43.32 o 
   9   3  15      619.42      703.03     93.38 o 
  10   3  15       13.79      -49.85     33.37 o 
  11   3  15      245.64      275.97     70.57 o 
   0   4  15        0.08      -38.38     38.94 o 
   1   4  15      114.75      120.78     52.22 o 
   2   4  15     1459.72     1291.12    113.20 o 
   3   4  15      601.20      568.08     54.65 o 
   4   4  15     1614.60     1537.44     81.62 o 
   5   4  15      748.93      729.65     59.69 o 
   6   4  15      226.52      228.73     37.98 o 
   7   4  15       18.98       33.44     41.65 o 
   8   4  15     1101.88     1017.65    101.24 o 
   9   4  15      109.84      145.74     56.32 o 
  10   4  15        2.09      -46.10     39.56 o 
  11   4  15       17.11       -9.96     48.64 o 
   0   5  15       59.07       71.34     57.15 o 
   1   5  15      352.98      273.19     67.72 o 
   2   5  15      337.44      212.97     62.09 o 
   3   5  15      504.53      517.93     78.22 o 
   4   5  15      508.24      361.40     85.18 o 
   5   5  15      120.24      152.05     35.31 o 
   6   5  15      787.47      837.11     64.06 o 
   7   5  15      212.60      202.98     39.97 o 
   8   5  15     1296.17     1240.99    112.85 o 
   9   5  15      234.52      264.64     44.58 o 
  10   5  15      100.18       74.80     33.48 o 
  11   5  15      141.41      140.30     37.54 o 
   1   6  15      229.95      183.98     66.40 o 
   2   6  15       62.48       94.01     51.11 o 
   3   6  15     1305.73     1166.31    109.86 o 
   4   6  15       10.90      -11.72     26.27 o 
   5   6  15      538.96      560.35     54.92 o 
   6   6  15      735.70      644.80     59.08 o 
   7   6  15     5024.74     4994.03    162.83 o 
   8   6  15      411.70      327.92    102.66 o 
   9   6  15     1178.28     1322.90     79.40 o 
  10   6  15      186.64      137.21     45.40 o 
  11   6  15        6.23       46.98     31.15 o 
   1   7  15       52.03        6.20     31.24 o 
   2   7  15     1372.01     1268.59    123.07 o 
   3   7  15      690.89      692.39     93.45 o 
   4   7  15      559.98      458.07     77.11 o 
   5   7  15        4.96       35.32     29.17 o 
   6   7  15      975.03     1091.77     73.14 o 
   7   7  15      219.66      250.86     35.20 o 
   8   7  15     2529.84     2377.05    217.34 o 
   9   7  15      431.30      399.05     53.24 o 
  10   7  15     1331.67     1182.21     79.59 o 
  11   7  15      416.55      399.93     94.98 o 
   2   8  15     2613.10     2670.65    117.04 o 
   3   8  15       62.58       78.57     53.89 o 
   4   8  15      674.32      751.00     96.79 o 
   5   8  15        4.82       -1.13     25.66 o 
   6   8  15       61.27       71.96     33.61 o 
   7   8  15      508.02      517.85     45.32 o 
   8   8  15      414.60      476.38     45.86 o 
   9   8  15      888.01     1050.57     75.67 o 
  10   8  15      223.91      294.07    102.11 o 
  11   8  15      251.63      252.44     50.67 o 
   3   9  15     1726.20     1783.30     96.10 o 
   4   9  15      341.33      281.60     73.77 o 
   5   9  15      490.15      454.18     80.45 o 
   6   9  15      395.27      393.67     67.55 o 
   7   9  15     1488.02     1546.07     71.36 o 
   8   9  15      182.66      123.56     28.15 o 
   9   9  15      137.76      102.13     30.49 o 
  10   9  15      236.94      294.30     42.15 o 
  11   9  15      175.96      179.77     35.77 o 
   5  10  15     2866.07     3125.13    189.12 o 
   6  10  15     1124.04     1152.24     57.77 o 
   7  10  15      260.45      273.20     34.87 o 
   8  10  15      775.13      814.27     50.67 o 
   9  10  15      686.65      707.84     57.84 o 
  10  10  15      147.73      183.54     36.62 o 
   7  11  15      123.62      183.34     31.97 o 
   8  11  15       47.11       20.17     25.63 o 
   2  -2  16      197.26      243.28     83.51 o 
   3  -2  16       97.42      166.46     51.00 o 
   4  -2  16      223.42      245.86     73.70 o 
   5  -2  16      766.09      808.43    105.90 o 
   1  -1  16     1258.42     1368.27    136.18 o 
   2  -1  16      141.45      212.98     46.19 o 
   3  -1  16      598.10      658.85     79.09 o 
   4  -1  16       10.82       46.52     46.52 o 
   5  -1  16       56.08       51.94     47.70 o 
   7  -1  16       44.16      111.46     54.03 o 
   1   0  16      237.64      184.05     59.24 o 
   2   0  16      328.07      310.13     48.86 o 
   3   0  16      133.94      154.77     40.75 o 
   4   0  16       23.58       66.68     34.22 o 
   5   0  16       38.46       25.38     40.75 o 
   6   0  16      113.63      137.18     54.93 o 
   7   0  16        3.42      -20.93     41.02 o 
   8   0  16      177.91       20.86     45.47 o 
   1   1  16      452.78      526.90     82.74 o 
   2   1  16      104.32      118.24     36.09 o 
   3   1  16       13.02        1.79     26.60 o 
   4   1  16      107.73       87.63     34.11 o 
   5   1  16       27.57       22.14     26.83 o 
   6   1  16       70.98       90.81     49.02 o 
   7   1  16      124.17      149.49     61.33 o 
   8   1  16      718.68      664.37     93.38 o 
   1   2  16      174.56      138.02     52.15 o 
   2   2  16       57.89       63.55     46.86 o 
   3   2  16       15.76      -13.17     27.41 o 
   4   2  16      196.22      198.97     39.24 o 
   5   2  16       80.64      137.60     37.20 o 
   6   2  16       56.87       80.93     49.92 o 
   7   2  16        0.84        9.18     43.39 o 
   8   2  16        9.79      -32.68     36.30 o 
   9   2  16      389.94      350.92     80.59 o 
   1   3  16      722.77      856.34    103.39 o 
   2   3  16        2.67      -56.81     39.77 o 
   3   3  16      391.36      411.52     49.76 o 
   4   3  16      415.86      424.45     52.31 o 
   5   3  16      801.49      779.77     62.73 o 
   6   3  16      516.54      512.23     54.63 o 
   7   3  16      259.19      242.94     66.33 o 
   8   3  16      221.77      225.56     65.15 o 
   9   3  16       17.39      -35.39     42.69 o 
   1   4  16        4.45        9.80     47.14 o 
   2   4  16       17.99      -29.41     44.57 o 
   3   4  16      103.03       55.28     50.20 o 
   4   4  16     1076.41      972.35     68.91 o 
   5   4  16     1192.52      986.36     75.13 o 
   6   4  16     2207.09     2143.68    101.40 o 
   7   4  16     1843.35     1802.17    132.32 o 
   8   4  16      336.46      338.89     72.73 o 
   9   4  16       34.07       68.70     52.29 o 
  10   4  16       86.66       23.50     51.66 o 
   2   5  16        6.05       11.96     45.06 o 
   3   5  16      548.52      518.07     81.49 o 
   4   5  16      798.36      791.31     93.52 o 
   5   5  16      419.51      379.71     51.62 o 
   6   5  16     3751.88     3486.64    131.10 o 
   7   5  16     1075.63     1045.93    125.64 o 
   8   5  16     1092.30      960.22    105.48 o 
   9   5  16       16.15        2.29     46.79 o 
  10   5  16      126.32      135.93     61.81 o 
   2   6  16      402.58      369.90     82.88 o 
   3   6  16      287.18      219.79     65.36 o 
   4   6  16       28.73       75.44     50.13 o 
   5   6  16      769.16      614.87     77.56 o 
   6   6  16       23.64       -7.42     28.99 o 
   7   6  16      869.57      919.06     70.77 o 
   8   6  16      402.79      501.32     82.39 o 
   9   6  16      256.37      204.00     65.08 o 
  10   6  16      246.85      147.67     65.05 o 
   3   7  16       36.89       26.98     48.67 o 
   4   7  16       39.62        2.50     47.42 o 
   5   7  16       94.18       80.59     36.94 o 
   6   7  16       11.93       -0.43     77.18 o 
   7   7  16     1122.83     1062.56     76.39 o 
   8   7  16       86.97       45.92     34.46 o 
   9   7  16      706.85      739.65     66.85 o 
  10   7  16      237.56      256.11     48.15 o 
   4   8  16        0.48       18.91     49.78 o 
   5   8  16      328.69      427.82     80.79 o 
   6   8  16        2.11       18.53     31.86 o 
   7   8  16       66.63       77.99     37.88 o 
   8   8  16      146.01      119.38     31.65 o 
   9   8  16        3.46       -9.31     39.42 o 
   6   9  16     1464.84     1483.68     90.16 o 
   7   9  16        1.13       42.90     35.90 o 
   8   9  16       15.94       12.53     26.25 o 
   4   1  17      527.15      408.99     55.01 o 
   5   1  17      768.29      768.59     84.45 o 
   4   2  17      365.43      281.67     49.46 o 
   5   2  17      131.18      190.15     42.27 o 
   6   2  17      784.42      908.70    105.06 o 
   4   3  17       93.29       52.92     32.27 o 
   5   3  17      160.15       88.31     82.05 o 
   6   3  17      777.70      716.30     65.75 o 
   7   3  17      539.25      538.79     88.17 o 
   4   4  17      865.79      820.93     69.62 o 
   5   4  17     1650.25     1596.83    181.02 o 
   6   4  17      151.34      259.64     46.41 o 
   7   4  17      417.04      515.92     85.94 o 
   5   5  17     1923.01     1962.33     98.72 o 
   6   5  17      455.09      452.42     57.11 o 
   7   5  17     1820.81     1739.49     94.98 o 
   6   6  17     1976.80     1788.12     96.73 o 
   7   6  17       43.15       38.61     54.06 o 
                                                 
